# Supplementary material for: Individual variation in migratory movements of chinstrap penguins leads to widespread occupancy of ice-free winter habitats over the continental shelf and deep ocean basins of the Southern Ocean
Source: PLoS One. 2019 Dec 10;14(12):e0226207. doi: 10.1371/journal.pone.0226207 (PMC6903731; doi:10.1371/journal.pone.0226207)
Supplement: S1 Data — (ZIP) [file pone.0226207.s008.zip]

Archive with 3 entries (3 files):
- S1 Data/abund.csv
- S1 Data/READ ME.txt
- S1 Data/tracks.csv
