# Supplementary material for: Individual variation in migratory movements of chinstrap penguins leads to widespread occupancy of ice-free winter habitats over the continental shelf and deep ocean basins of the Southern Ocean
Source: PLoS One. 2019 Dec 10;14(12):e0226207. doi: 10.1371/journal.pone.0226207 (PMC6903731; doi:10.1371/journal.pone.0226207)
Supplement: S1 Data — (ZIP) [file pone.0226207.s008.zip › S1 Data/abund.csv]

YEAR	ADB	CAS	CRV
1984	3622		500
1985	3688
1986	2769
1987	3072
1988	3695
1989	2980
1990	2488
1991	2945
1992	3073
1993	2827
1994	2573
1995	2588
1996	2305
1997	2122	7617
1998	2308	7581	1553
1999	1821	7744
2000	2049	7212
2001	1656	6606
2002	1731	5809
2003	1489	5635
2004	1432	4907
2005	1295	4847
2006	1150	4543
2007	1128	3032
2008	1128	4026
2009	825	4339
2010	1017	4127	2763
2011	971	4100	3707
2012	984	4200	3638
2013	895	3582	2961
2014	756	3464	3088
2015	739	3325
2016	823	3060	3274
2017	656	2449
