# Supplementary material for: Individual variation in migratory movements of chinstrap penguins leads to widespread occupancy of ice-free winter habitats over the continental shelf and deep ocean basins of the Southern Ocean
Source: PLoS One. 2019 Dec 10;14(12):e0226207. doi: 10.1371/journal.pone.0226207 (PMC6903731; doi:10.1371/journal.pone.0226207)
Supplement: S1 Data — (ZIP) [file pone.0226207.s008.zip › S1 Data/READ ME.txt]

Raw ARGOS tracking data for chinstrap penguins are held here. 
The following headers are provivded:

PTT - the ID# of the tag	
LOC_DATE - time and date of the location estimate	
LOC_CLASS - standard ARGOS alpha-numeric code relating to error in in location estimate
LATITUDE - estimated latitude in decimal degrees	
LONGITUDE - estimated longitude in decimal degress
STAGE- code indicationg adult or juvenile 
COLONY - the colony of origination


Available nest census data are held here. 
The followng headers are provided:
YEAR - The year of the nest census.  Here, 2017 is used to denote the 2017-18 austral summer breeding season. 
ADB - Admiralty Bay colony	
CAS - Cape Shirreff colony	
CRV - Cierva Cove colony 

Contact: Jefferson Hinke, jefferson.hinke@noaa.gov, +1 858-334-2825
