# Supplementary material for: Individual variation in migratory movements of chinstrap penguins leads to widespread occupancy of ice-free winter habitats over the continental shelf and deep ocean basins of the Southern Ocean
Source: PLoS One. 2019 Dec 10;14(12):e0226207. doi: 10.1371/journal.pone.0226207 (PMC6903731; doi:10.1371/journal.pone.0226207)
Supplement: S1 Data — (ZIP) [file pone.0226207.s008.zip › S1 Data/tracks.csv]

PTT	LOC_DATE	LOC_CLASS	LATITUDE	LONGITUDE	STAGE	COLONY
165150	2/27/2017 12:09	0	-62.39743	-61.04323	adult	CAS
165150	2/27/2017 12:10	1	-62.39221	-61.03646	adult	CAS
165150	2/27/2017 12:27	1	-62.40363	-61.03392	adult	CAS
165150	2/27/2017 12:43	1	-62.39982	-61.04078	adult	CAS
165150	2/27/2017 13:23	0	-62.40587	-61.03247	adult	CAS
165150	2/27/2017 14:11	2	-62.40927	-61.08637	adult	CAS
165150	2/27/2017 14:21	2	-62.40409	-61.09704	adult	CAS
165150	2/27/2017 15:12	B	-62.4092	-61.1119	adult	CAS
165150	2/27/2017 16:00	0	-62.42016	-61.10955	adult	CAS
165150	2/28/2017 12:10	A	-62.46172	-60.78075	adult	CAS
165150	2/28/2017 13:04	A	-62.46121	-60.78674	adult	CAS
165150	3/1/2017 12:42	0	-62.54726	-61.20936	adult	CAS
165150	3/1/2017 13:17	B	-62.55596	-61.28003	adult	CAS
165150	3/1/2017 14:25	B	-62.57029	-61.29291	adult	CAS
165150	3/1/2017 14:56	0	-62.53709	-61.17027	adult	CAS
165150	3/1/2017 15:13	A	-62.52366	-61.20359	adult	CAS
165150	3/1/2017 16:33	B	-62.51222	-61.23913	adult	CAS
165150	3/2/2017 12:33	1	-62.49528	-60.83439	adult	CAS
165150	3/2/2017 12:48	3	-62.49461	-60.8232	adult	CAS
165150	3/2/2017 13:07	B	-62.49454	-60.82366	adult	CAS
165150	3/3/2017 12:08	0	-62.45156	-60.97408	adult	CAS
165150	3/3/2017 12:16	1	-62.41153	-61.0234	adult	CAS
165150	3/3/2017 13:05	B	-62.40603	-61.02982	adult	CAS
165150	3/3/2017 13:43	1	-62.39977	-61.02894	adult	CAS
165150	3/3/2017 13:56	1	-62.40899	-61.02531	adult	CAS
165150	3/3/2017 14:28	1	-62.3631	-60.96916	adult	CAS
165150	3/3/2017 15:33	0	-62.37923	-61.04505	adult	CAS
165150	3/3/2017 16:28	B	-62.36253	-61.04931	adult	CAS
165150	3/4/2017 12:28	A	-62.45908	-60.7993	adult	CAS
165150	3/5/2017 12:07	0	-62.39589	-60.7179	adult	CAS
165150	3/5/2017 12:40	2	-62.39663	-60.69339	adult	CAS
165150	3/5/2017 13:04	A	-62.38531	-60.74662	adult	CAS
165150	3/5/2017 14:32	0	-62.37849	-60.75369	adult	CAS
165150	3/5/2017 14:40	B	-62.37748	-60.75311	adult	CAS
165150	3/5/2017 15:28	B	-62.36416	-60.80146	adult	CAS
165150	3/5/2017 16:08	B	-62.40905	-60.78521	adult	CAS
165150	3/6/2017 12:23	1	-62.39378	-60.69527	adult	CAS
165150	3/6/2017 12:27	B	-62.39428	-60.69542	adult	CAS
165150	3/6/2017 12:33	B	-62.39504	-60.6956	adult	CAS
165150	3/6/2017 13:26	1	-62.36739	-60.68975	adult	CAS
165150	3/6/2017 14:03	1	-62.3581	-60.66979	adult	CAS
165150	3/6/2017 15:10	2	-62.36699	-60.67015	adult	CAS
165150	3/7/2017 12:21	A	-62.44562	-60.87136	adult	CAS
165150	3/7/2017 13:03	B	-62.42707	-60.88481	adult	CAS
165150	3/8/2017 11:58	A	-62.46226	-60.78153	adult	CAS
165150	3/8/2017 12:43	2	-62.45053	-60.74576	adult	CAS
165150	3/8/2017 13:01	3	-62.44514	-60.7368	adult	CAS
165150	3/8/2017 13:40	2	-62.42601	-60.70327	adult	CAS
165150	3/8/2017 14:27	2	-62.41696	-60.65236	adult	CAS
165150	3/8/2017 14:37	B	-62.43482	-60.66252	adult	CAS
165150	3/9/2017 12:32	B	-62.4222	-60.67358	adult	CAS
165150	3/10/2017 11:58	1	-62.46696	-60.78993	adult	CAS
165150	3/10/2017 12:00	A	-62.46351	-60.77814	adult	CAS
165150	3/10/2017 12:58	2	-62.45153	-60.85329	adult	CAS
165150	3/10/2017 13:37	A	-62.44066	-60.74323	adult	CAS
165150	3/10/2017 13:42	2	-62.44447	-60.72856	adult	CAS
165150	3/10/2017 15:17	B	-62.43618	-60.71431	adult	CAS
165150	3/10/2017 15:27	A	-62.40017	-60.76704	adult	CAS
165150	3/10/2017 16:50	B	-62.4053	-60.73355	adult	CAS
165150	3/10/2017 16:50	B	-62.41275	-60.76258	adult	CAS
165150	3/11/2017 12:36	A	-62.45006	-60.86144	adult	CAS
165150	3/11/2017 16:22	2	-62.46902	-60.76222	adult	CAS
165150	3/11/2017 16:36	B	-62.44463	-60.79948	adult	CAS
165150	3/12/2017 12:38	3	-62.46032	-60.78679	adult	CAS
165150	3/12/2017 12:59	3	-62.46069	-60.79108	adult	CAS
165150	3/13/2017 12:07	2	-62.41636	-60.79177	adult	CAS
165150	3/13/2017 12:39	B	-62.45276	-60.83663	adult	CAS
165150	3/13/2017 13:39	A	-62.43018	-60.76097	adult	CAS
165150	3/13/2017 13:42	1	-62.43026	-60.8977	adult	CAS
165150	3/13/2017 14:24	1	-62.40183	-60.87671	adult	CAS
165150	3/13/2017 15:20	B	-62.3956	-60.86491	adult	CAS
165150	3/14/2017 12:20	0	-62.40694	-60.82656	adult	CAS
165150	3/14/2017 12:37	B	-62.41537	-60.77824	adult	CAS
165150	3/14/2017 13:13	1	-62.40558	-60.72089	adult	CAS
165150	3/14/2017 13:14	0	-62.41056	-60.7333	adult	CAS
165150	3/14/2017 15:43	0	-62.42726	-60.56307	adult	CAS
165150	3/15/2017 11:58	2	-62.46415	-60.77416	adult	CAS
165150	3/15/2017 12:28	B	-62.4635	-60.76332	adult	CAS
165150	3/15/2017 12:39	A	-62.46193	-60.78697	adult	CAS
165150	3/15/2017 12:58	2	-62.46241	-60.78404	adult	CAS
165150	3/15/2017 13:41	3	-62.4455	-60.73578	adult	CAS
165150	3/15/2017 14:32	B	-62.43925	-60.70221	adult	CAS
165150	3/15/2017 15:25	B	-62.43905	-60.70034	adult	CAS
165150	3/16/2017 12:13	2	-62.46105	-60.78689	adult	CAS
165150	3/16/2017 12:35	A	-62.45933	-60.79209	adult	CAS
165150	3/17/2017 11:59	A	-62.40568	-60.75508	adult	CAS
165150	3/17/2017 12:12	1	-62.42424	-60.78694	adult	CAS
165150	3/17/2017 12:58	1	-62.4152	-60.80069	adult	CAS
165150	3/17/2017 13:19	3	-62.42167	-60.78202	adult	CAS
165150	3/18/2017 12:39	0	-62.43209	-60.76231	adult	CAS
165150	3/18/2017 13:32	B	-62.4319	-60.76194	adult	CAS
165150	3/18/2017 14:15	B	-62.43532	-60.76751	adult	CAS
165150	3/18/2017 14:29	B	-62.44069	-60.76396	adult	CAS
165150	3/18/2017 16:03	B	-62.44394	-60.76102	adult	CAS
165150	3/19/2017 12:07	B	-62.43952	-60.75987	adult	CAS
165150	3/19/2017 12:16	1	-62.41287	-60.79677	adult	CAS
165150	3/19/2017 12:17	1	-62.41819	-60.80925	adult	CAS
165150	3/19/2017 13:13	A	-62.40803	-60.79255	adult	CAS
165150	3/19/2017 13:21	B	-62.42124	-60.81833	adult	CAS
165150	3/19/2017 14:02	1	-62.40922	-60.77059	adult	CAS
165150	3/19/2017 16:45	B	-62.43999	-60.78956	adult	CAS
165150	3/20/2017 11:58	1	-62.45942	-60.82143	adult	CAS
165150	3/20/2017 12:47	B	-62.45659	-60.80569	adult	CAS
165150	3/20/2017 13:08	B	-62.44195	-60.82562	adult	CAS
165150	3/20/2017 13:24	B	-62.42921	-60.78569	adult	CAS
165150	3/20/2017 13:38	3	-62.42685	-60.80407	adult	CAS
165150	3/20/2017 14:34	B	-62.42697	-60.78679	adult	CAS
165150	3/20/2017 15:03	1	-62.38785	-60.84417	adult	CAS
165150	3/20/2017 15:21	1	-62.39248	-60.85812	adult	CAS
165150	3/20/2017 16:36	B	-62.40355	-60.86804	adult	CAS
165150	3/21/2017 12:31	A	-62.46361	-60.70919	adult	CAS
165150	3/21/2017 12:55	B	-62.4574	-60.77466	adult	CAS
165150	3/21/2017 13:13	2	-62.45505	-60.79975	adult	CAS
165150	3/22/2017 12:26	2	-62.45734	-60.74682	adult	CAS
165150	3/22/2017 12:51	0	-62.45451	-60.73807	adult	CAS
165150	3/22/2017 13:48	B	-62.463	-60.74535	adult	CAS
165150	3/22/2017 14:06	B	-62.46108	-60.79508	adult	CAS
165150	3/23/2017 12:08	A	-62.4394	-60.76971	adult	CAS
165150	3/23/2017 12:31	A	-62.45568	-60.75037	adult	CAS
165150	3/23/2017 12:39	0	-62.45538	-60.80127	adult	CAS
165150	3/23/2017 13:31	B	-62.44184	-60.74974	adult	CAS
165150	3/23/2017 14:18	1	-62.41694	-60.83155	adult	CAS
165150	3/23/2017 15:09	0	-62.4228	-60.81308	adult	CAS
165150	3/23/2017 15:58	B	-62.40279	-60.813	adult	CAS
165150	3/23/2017 16:49	B	-62.39074	-60.81931	adult	CAS
165150	3/24/2017 12:13	1	-62.45936	-60.80703	adult	CAS
165150	3/24/2017 13:01	B	-62.45809	-60.78544	adult	CAS
165150	3/25/2017 11:59	B	-62.42896	-60.7471	adult	CAS
165150	3/25/2017 12:31	3	-62.43126	-60.75938	adult	CAS
165150	3/25/2017 13:37	B	-62.41839	-60.71151	adult	CAS
165150	3/25/2017 14:05	B	-62.40515	-60.73677	adult	CAS
165150	3/25/2017 15:13	1	-62.41344	-60.69429	adult	CAS
165150	3/26/2017 12:00	A	-62.46006	-60.77917	adult	CAS
165150	3/26/2017 13:08	B	-62.4556	-60.75827	adult	CAS
165150	3/27/2017 12:09	B	-62.38966	-60.79708	adult	CAS
165150	3/27/2017 12:59	0	-62.39155	-60.77989	adult	CAS
165150	3/27/2017 13:08	1	-62.39693	-60.80712	adult	CAS
165150	3/27/2017 14:31	B	-62.37068	-60.88273	adult	CAS
165150	3/27/2017 14:45	B	-62.37935	-60.86339	adult	CAS
165150	3/28/2017 12:29	0	-62.46802	-60.74749	adult	CAS
165150	3/28/2017 12:38	2	-62.46291	-60.77927	adult	CAS
165150	3/28/2017 14:12	B	-62.41312	-60.79721	adult	CAS
165150	3/28/2017 15:51	B	-62.3835	-60.85964	adult	CAS
165150	3/28/2017 16:45	B	-62.36416	-60.88399	adult	CAS
165150	3/29/2017 12:10	1	-62.45509	-60.79128	adult	CAS
165150	3/29/2017 13:06	A	-62.46278	-60.77804	adult	CAS
165150	3/29/2017 16:34	B	-62.41999	-60.827	adult	CAS
165150	3/30/2017 12:40	A	-62.40932	-60.7666	adult	CAS
165150	3/30/2017 12:51	B	-62.40799	-60.79397	adult	CAS
165150	3/30/2017 13:29	B	-62.40564	-60.78424	adult	CAS
165150	3/30/2017 14:24	B	-62.38013	-60.78043	adult	CAS
165150	3/30/2017 14:56	B	-62.37437	-60.78268	adult	CAS
165150	3/30/2017 16:27	B	-62.45451	-60.78041	adult	CAS
165150	3/31/2017 13:07	A	-62.48999	-60.66198	adult	CAS
165150	4/1/2017 12:13	1	-62.36596	-60.69414	adult	CAS
165150	4/1/2017 14:28	1	-62.31228	-60.67216	adult	CAS
165150	4/1/2017 15:28	1	-62.34748	-60.64944	adult	CAS
165150	4/2/2017 13:28	B	-62.37776	-60.42486	adult	CAS
165150	4/2/2017 14:09	2	-62.32011	-60.48831	adult	CAS
165150	4/2/2017 15:04	B	-62.3014	-60.50176	adult	CAS
165150	4/2/2017 15:54	B	-62.28345	-60.50712	adult	CAS
165150	4/2/2017 16:34	B	-62.27677	-60.52682	adult	CAS
165150	4/3/2017 12:06	1	-62.4559	-60.80108	adult	CAS
165150	4/3/2017 12:57	2	-62.46216	-60.78819	adult	CAS
165150	4/4/2017 12:20	A	-62.47009	-60.79267	adult	CAS
165150	4/4/2017 12:43	B	-62.46076	-60.78355	adult	CAS
165150	4/4/2017 13:24	B	-62.44864	-60.82394	adult	CAS
165150	4/4/2017 15:10	1	-62.40826	-60.86193	adult	CAS
165150	4/4/2017 15:32	B	-62.43358	-60.89312	adult	CAS
165150	4/5/2017 13:06	B	-62.34091	-61.0273	adult	CAS
165150	4/5/2017 13:26	2	-62.34365	-60.96171	adult	CAS
165150	4/5/2017 14:04	B	-62.33696	-60.97177	adult	CAS
165150	4/5/2017 15:07	B	-62.33204	-60.97763	adult	CAS
165150	4/5/2017 16:42	B	-62.3636	-60.97831	adult	CAS
165150	4/6/2017 11:58	A	-62.46981	-60.7822	adult	CAS
165150	4/6/2017 12:43	3	-62.46022	-60.7931	adult	CAS
165150	4/6/2017 12:56	3	-62.46074	-60.79363	adult	CAS
165150	4/7/2017 12:23	B	-62.34653	-60.91443	adult	CAS
165150	4/7/2017 13:04	B	-62.35426	-60.88444	adult	CAS
165150	4/7/2017 13:21	B	-62.35272	-60.88488	adult	CAS
165150	4/7/2017 15:06	B	-62.33881	-60.91793	adult	CAS
165150	4/8/2017 11:59	1	-62.44069	-60.77664	adult	CAS
165150	4/8/2017 12:06	B	-62.43973	-60.77985	adult	CAS
165150	4/8/2017 12:51	B	-62.42118	-60.77763	adult	CAS
165150	4/8/2017 13:03	B	-62.4193	-60.77665	adult	CAS
165150	4/8/2017 13:32	2	-62.44321	-60.75969	adult	CAS
165150	4/8/2017 15:26	B	-62.42743	-60.78487	adult	CAS
165150	4/8/2017 16:52	B	-62.42559	-60.7763	adult	CAS
165150	4/9/2017 12:36	1	-62.39676	-60.73565	adult	CAS
165150	4/9/2017 12:37	B	-62.42768	-60.72595	adult	CAS
165150	4/9/2017 13:05	3	-62.41222	-60.77155	adult	CAS
165150	4/9/2017 15:06	1	-62.41694	-60.83065	adult	CAS
165150	4/9/2017 16:17	B	-62.42185	-60.82255	adult	CAS
165150	4/10/2017 12:58	2	-62.43261	-60.78592	adult	CAS
165150	4/10/2017 13:58	B	-62.42751	-60.77491	adult	CAS
165150	4/10/2017 14:10	1	-62.42618	-60.76529	adult	CAS
165150	4/10/2017 14:40	B	-62.41927	-60.7926	adult	CAS
165150	4/10/2017 15:48	B	-62.41898	-60.82638	adult	CAS
165150	4/11/2017 11:58	A	-62.44202	-60.84577	adult	CAS
165150	4/11/2017 12:01	3	-62.46251	-60.79397	adult	CAS
165150	4/11/2017 12:41	3	-62.45937	-60.78367	adult	CAS
165150	4/11/2017 14:19	B	-62.44736	-60.79619	adult	CAS
165150	4/11/2017 15:19	B	-62.444	-60.80087	adult	CAS
165150	4/12/2017 12:09	1	-62.40262	-60.48764	adult	CAS
165150	4/12/2017 13:11	2	-62.37856	-60.5324	adult	CAS
165150	4/12/2017 13:17	1	-62.38326	-60.54317	adult	CAS
165150	4/12/2017 13:59	1	-62.37846	-60.59899	adult	CAS
165150	4/12/2017 15:47	B	-62.36083	-60.628	adult	CAS
165150	4/12/2017 16:23	1	-62.34827	-60.65408	adult	CAS
165150	4/13/2017 11:58	1	-62.4554	-60.82296	adult	CAS
165150	4/13/2017 12:40	3	-62.45575	-60.7936	adult	CAS
165150	4/13/2017 12:53	2	-62.45975	-60.7911	adult	CAS
165150	4/14/2017 12:03	B	-62.46127	-60.74486	adult	CAS
165150	4/14/2017 13:21	1	-62.38581	-60.7617	adult	CAS
165150	4/14/2017 14:12	B	-62.36758	-60.77865	adult	CAS
165150	4/14/2017 14:59	1	-62.36293	-60.83013	adult	CAS
165150	4/14/2017 15:23	B	-62.36244	-60.78634	adult	CAS
165150	4/15/2017 12:17	B	-62.42463	-60.92221	adult	CAS
165150	4/15/2017 12:57	1	-62.42403	-60.77	adult	CAS
165150	4/15/2017 13:07	B	-62.4276	-60.74987	adult	CAS
165150	4/15/2017 13:16	A	-62.39916	-60.74909	adult	CAS
165150	4/15/2017 13:55	B	-62.41312	-60.76941	adult	CAS
165150	4/15/2017 14:47	B	-62.42385	-60.75338	adult	CAS
165150	4/16/2017 12:40	0	-62.45676	-60.81817	adult	CAS
165150	4/16/2017 12:43	2	-62.47406	-60.79079	adult	CAS
165150	4/16/2017 13:31	B	-62.47844	-60.76989	adult	CAS
165150	4/16/2017 14:25	B	-62.47067	-60.76761	adult	CAS
165150	4/16/2017 16:04	B	-62.46375	-60.77323	adult	CAS
165150	4/16/2017 16:04	B	-62.47584	-60.75326	adult	CAS
165150	4/17/2017 12:14	0	-62.48707	-60.66921	adult	CAS
165150	4/17/2017 12:15	A	-62.45827	-60.7712	adult	CAS
165150	4/17/2017 14:02	B	-62.44782	-60.77124	adult	CAS
165150	4/17/2017 15:29	B	-62.4475	-60.7658	adult	CAS
165150	4/17/2017 15:43	B	-62.44733	-60.76884	adult	CAS
165150	4/18/2017 11:58	2	-62.46066	-60.79792	adult	CAS
165150	4/18/2017 12:28	B	-62.43268	-60.82058	adult	CAS
165150	4/18/2017 12:51	B	-62.43099	-60.81417	adult	CAS
165150	4/18/2017 13:22	3	-62.4201	-60.79268	adult	CAS
165150	4/18/2017 13:33	A	-62.42045	-60.79447	adult	CAS
165150	4/18/2017 15:20	B	-62.41104	-60.80096	adult	CAS
165150	4/20/2017 12:10	B	-62.47371	-60.75519	adult	CAS
165150	4/20/2017 12:11	B	-62.47372	-60.75551	adult	CAS
165150	4/20/2017 12:19	A	-62.46575	-60.78565	adult	CAS
165150	4/20/2017 12:55	3	-62.46352	-60.77997	adult	CAS
165150	4/21/2017 12:00	0	-62.43251	-60.65207	adult	CAS
165150	4/21/2017 12:32	B	-62.43244	-60.67306	adult	CAS
165150	4/21/2017 13:29	2	-62.37489	-60.80345	adult	CAS
165150	4/21/2017 14:13	1	-62.34137	-60.85309	adult	CAS
165150	4/21/2017 15:06	1	-62.35859	-60.82323	adult	CAS
165150	4/21/2017 16:43	0	-62.356	-60.79213	adult	CAS
165150	4/22/2017 13:07	B	-62.35256	-60.98268	adult	CAS
165150	4/22/2017 13:51	B	-62.3429	-60.99197	adult	CAS
165150	4/22/2017 14:36	1	-62.34869	-60.77944	adult	CAS
165150	4/23/2017 13:35	2	-62.35451	-60.81133	adult	CAS
165150	4/23/2017 14:05	1	-62.36519	-60.80329	adult	CAS
165150	4/23/2017 14:29	A	-62.34718	-60.78427	adult	CAS
165150	4/23/2017 15:18	A	-62.36553	-60.7963	adult	CAS
165150	4/24/2017 12:08	B	-62.39597	-60.84956	adult	CAS
165150	4/24/2017 13:11	2	-62.35463	-60.87449	adult	CAS
165150	4/24/2017 13:35	2	-62.35096	-60.87509	adult	CAS
165150	4/24/2017 14:07	A	-62.3251	-60.85717	adult	CAS
165150	4/24/2017 14:53	B	-62.31323	-60.86474	adult	CAS
165150	4/24/2017 16:48	A	-62.36721	-60.80886	adult	CAS
165150	4/25/2017 13:02	2	-62.40455	-60.81705	adult	CAS
165150	4/25/2017 13:44	B	-62.39998	-60.80468	adult	CAS
165150	4/25/2017 14:34	2	-62.4136	-60.79088	adult	CAS
165150	4/25/2017 14:42	1	-62.41405	-60.77255	adult	CAS
165150	4/25/2017 16:20	B	-62.41469	-60.74448	adult	CAS
165150	4/26/2017 12:31	3	-62.46427	-60.78183	adult	CAS
165150	4/26/2017 12:35	3	-62.46355	-60.78453	adult	CAS
165150	4/27/2017 12:01	3	-62.46596	-60.79412	adult	CAS
165150	4/27/2017 12:11	1	-62.45911	-60.80515	adult	CAS
165150	4/27/2017 12:31	B	-62.46609	-60.78898	adult	CAS
165150	4/27/2017 13:06	A	-62.46597	-60.77275	adult	CAS
165150	4/27/2017 15:17	B	-62.46681	-60.71422	adult	CAS
165150	4/27/2017 15:33	0	-62.42337	-60.78176	adult	CAS
165150	4/27/2017 16:54	1	-62.36052	-60.75489	adult	CAS
165150	4/28/2017 12:45	B	-62.37688	-60.83017	adult	CAS
165150	4/28/2017 13:08	B	-62.39238	-60.7931	adult	CAS
165150	4/28/2017 13:28	A	-62.39011	-60.80842	adult	CAS
165150	4/28/2017 14:29	B	-62.37837	-60.79701	adult	CAS
165150	4/28/2017 14:47	B	-62.38152	-60.81364	adult	CAS
165150	4/28/2017 15:11	B	-62.37613	-60.80785	adult	CAS
165150	4/28/2017 16:24	B	-62.36413	-60.80425	adult	CAS
165150	4/29/2017 12:05	1	-62.42964	-60.31773	adult	CAS
165150	4/29/2017 12:24	A	-62.45404	-60.31099	adult	CAS
165150	4/29/2017 12:39	B	-62.44501	-60.29932	adult	CAS
165150	4/30/2017 12:06	2	-62.41676	-60.30653	adult	CAS
165150	4/30/2017 13:41	B	-62.41019	-60.29731	adult	CAS
165150	5/1/2017 13:24	B	-62.3668	-60.39169	adult	CAS
165150	5/1/2017 14:09	1	-62.35672	-60.4634	adult	CAS
165150	5/1/2017 14:54	1	-62.38432	-60.46139	adult	CAS
165150	5/1/2017 16:32	B	-62.38839	-60.46075	adult	CAS
165150	5/2/2017 12:08	0	-62.46617	-60.27161	adult	CAS
165150	5/2/2017 12:46	A	-62.45765	-60.36473	adult	CAS
165150	5/2/2017 13:04	B	-62.46795	-60.37607	adult	CAS
165150	5/2/2017 13:49	A	-62.42508	-60.37066	adult	CAS
165150	5/2/2017 14:23	B	-62.41637	-60.39687	adult	CAS
165150	5/2/2017 15:31	B	-62.39754	-60.46397	adult	CAS
165150	5/2/2017 16:02	2	-62.38939	-60.43927	adult	CAS
165150	5/3/2017 13:32	B	-62.38338	-60.38863	adult	CAS
165150	5/3/2017 15:10	2	-62.37577	-60.55315	adult	CAS
165150	5/3/2017 15:33	A	-62.36923	-60.57133	adult	CAS
165150	5/4/2017 12:25	B	-62.39788	-60.59396	adult	CAS
165150	5/4/2017 13:22	B	-62.02637	-62.13477	adult	CAS
165150	5/4/2017 14:02	B	-62.02894	-62.18368	adult	CAS
165150	5/4/2017 15:01	0	-62.0255	-62.17301	adult	CAS
165150	5/4/2017 16:37	B	-62.02276	-62.17242	adult	CAS
165150	5/5/2017 12:02	A	-62.05163	-62.26243	adult	CAS
165150	5/5/2017 12:36	B	-62.04498	-62.21111	adult	CAS
165150	5/5/2017 12:37	1	-62.0853	-62.23511	adult	CAS
165150	5/5/2017 12:48	2	-62.09226	-62.20481	adult	CAS
165150	5/5/2017 12:51	1	-62.08435	-62.21918	adult	CAS
165150	5/5/2017 14:31	1	-62.16107	-62.2362	adult	CAS
165150	5/5/2017 16:06	B	-62.19966	-62.19655	adult	CAS
165150	5/6/2017 12:24	A	-62.40219	-62.28398	adult	CAS
165150	5/6/2017 12:24	B	-62.40221	-62.28471	adult	CAS
165150	5/6/2017 13:24	B	-62.42095	-62.27783	adult	CAS
165150	5/6/2017 14:06	2	-62.42159	-62.33397	adult	CAS
165150	5/6/2017 15:00	B	-62.42769	-62.39339	adult	CAS
165150	5/7/2017 12:05	1	-62.47517	-62.96149	adult	CAS
165150	5/7/2017 12:14	1	-62.47921	-62.94218	adult	CAS
165150	5/7/2017 12:59	2	-62.51408	-62.93347	adult	CAS
165150	5/7/2017 13:29	1	-62.54684	-63.01121	adult	CAS
165150	5/7/2017 15:06	1	-62.5473	-62.91149	adult	CAS
165150	5/7/2017 15:27	2	-62.55552	-62.86603	adult	CAS
165150	5/7/2017 16:42	1	-62.59898	-62.82845	adult	CAS
165150	5/8/2017 11:59	B	-62.99694	-63.02139	adult	CAS
165150	5/8/2017 12:39	B	-63.00937	-63.04342	adult	CAS
165150	5/8/2017 13:22	0	-63.03492	-62.88792	adult	CAS
165150	5/8/2017 14:36	B	-63.05682	-62.8164	adult	CAS
165150	5/8/2017 15:07	B	-63.06816	-62.86522	adult	CAS
165150	5/8/2017 16:14	1	-63.07909	-62.79819	adult	CAS
165150	5/9/2017 12:18	B	-63.0985	-62.68666	adult	CAS
165150	5/9/2017 12:27	B	-63.10353	-62.69484	adult	CAS
165150	5/9/2017 13:05	2	-63.09498	-62.71951	adult	CAS
165150	5/10/2017 11:58	B	-63.08554	-62.72631	adult	CAS
165150	5/10/2017 12:01	B	-63.09431	-62.74685	adult	CAS
165150	5/10/2017 12:42	2	-63.09217	-62.7366	adult	CAS
165150	5/10/2017 13:36	B	-63.0895	-62.70498	adult	CAS
165150	5/10/2017 13:40	B	-63.08047	-62.72162	adult	CAS
165150	5/11/2017 13:03	1	-63.08627	-62.69137	adult	CAS
165150	5/12/2017 11:58	1	-63.09847	-62.66779	adult	CAS
165150	5/12/2017 12:31	B	-63.09275	-62.67559	adult	CAS
165150	5/12/2017 12:55	0	-63.10353	-62.73869	adult	CAS
165150	5/12/2017 12:56	1	-63.10843	-62.72046	adult	CAS
165150	5/12/2017 14:14	1	-63.10484	-62.77288	adult	CAS
165150	5/12/2017 14:33	B	-63.10583	-62.77409	adult	CAS
165150	5/12/2017 15:24	A	-63.0996	-62.85822	adult	CAS
165150	5/12/2017 15:51	B	-63.12667	-62.87282	adult	CAS
165150	5/13/2017 12:03	3	-63.10331	-62.75856	adult	CAS
165150	5/13/2017 12:35	B	-63.09969	-62.7745	adult	CAS
165150	5/13/2017 12:36	1	-63.09594	-62.73686	adult	CAS
165150	5/13/2017 12:44	B	-63.09625	-62.73481	adult	CAS
165150	5/13/2017 13:24	1	-63.08559	-62.8021	adult	CAS
165150	5/13/2017 13:37	0	-63.09143	-62.78224	adult	CAS
165150	5/13/2017 14:17	B	-63.10691	-62.82334	adult	CAS
165150	5/13/2017 15:05	2	-63.1025	-62.83756	adult	CAS
165150	5/13/2017 15:19	B	-63.11424	-62.83426	adult	CAS
165150	5/14/2017 13:02	1	-63.1097	-62.823	adult	CAS
165150	5/14/2017 13:13	A	-63.11576	-62.83251	adult	CAS
165150	5/14/2017 14:40	B	-63.11555	-62.85516	adult	CAS
165150	5/14/2017 16:27	A	-63.14358	-62.72788	adult	CAS
165151	2/24/2017 12:36	2	-62.36683	-60.89035	adult	CAS
165151	2/24/2017 12:45	1	-62.37083	-60.88943	adult	CAS
165151	2/24/2017 12:50	1	-62.36987	-60.92767	adult	CAS
165151	2/24/2017 13:35	1	-62.36277	-60.89018	adult	CAS
165151	2/24/2017 14:13	1	-62.35825	-60.84204	adult	CAS
165151	2/24/2017 15:18	0	-62.39126	-60.907	adult	CAS
165151	2/25/2017 12:05	3	-62.46061	-60.94853	adult	CAS
165151	2/25/2017 12:28	1	-62.47329	-60.96305	adult	CAS
165151	2/25/2017 12:33	1	-62.47736	-60.99396	adult	CAS
165151	2/25/2017 13:43	B	-62.49263	-61.02676	adult	CAS
165151	2/25/2017 16:57	B	-62.52649	-61.05196	adult	CAS
165151	2/26/2017 12:07	A	-62.50153	-60.93994	adult	CAS
165151	2/26/2017 12:22	1	-62.50295	-60.92149	adult	CAS
165151	2/26/2017 12:33	B	-62.50505	-60.91658	adult	CAS
165151	2/26/2017 13:11	A	-62.51858	-60.96857	adult	CAS
165151	2/26/2017 14:34	A	-62.58022	-61.01009	adult	CAS
165151	2/26/2017 14:50	A	-62.57817	-61.03486	adult	CAS
165151	2/26/2017 16:27	B	-62.5798	-61.07156	adult	CAS
165151	2/27/2017 12:27	1	-62.56023	-61.09161	adult	CAS
165151	2/27/2017 13:25	2	-62.55091	-61.09892	adult	CAS
165151	2/27/2017 14:12	2	-62.54178	-61.08484	adult	CAS
165151	2/27/2017 14:20	1	-62.54872	-61.07469	adult	CAS
165151	2/28/2017 12:09	3	-62.45604	-61.02267	adult	CAS
165151	2/28/2017 12:11	3	-62.45874	-61.02565	adult	CAS
165151	2/28/2017 13:06	B	-62.46144	-61.06601	adult	CAS
165151	2/28/2017 14:46	B	-62.46465	-61.08934	adult	CAS
165151	2/28/2017 15:26	2	-62.4514	-61.08528	adult	CAS
165151	2/28/2017 15:34	2	-62.45242	-61.10238	adult	CAS
165151	3/1/2017 12:42	1	-62.38566	-60.98484	adult	CAS
165151	3/1/2017 13:19	2	-62.36433	-60.98082	adult	CAS
165151	3/1/2017 13:28	2	-62.3687	-60.99216	adult	CAS
165151	3/1/2017 15:10	B	-62.35121	-61.00771	adult	CAS
165151	3/1/2017 16:36	B	-62.35521	-61.0434	adult	CAS
165151	3/2/2017 13:13	1	-62.39296	-61.07286	adult	CAS
165151	3/2/2017 14:09	B	-62.38913	-61.08003	adult	CAS
165151	3/2/2017 14:26	1	-62.42789	-61.07455	adult	CAS
165151	3/2/2017 14:47	B	-62.42557	-61.07585	adult	CAS
165151	3/2/2017 16:02	B	-62.39455	-61.12137	adult	CAS
165151	3/2/2017 16:39	B	-62.39097	-61.13816	adult	CAS
165151	3/3/2017 12:04	A	-62.47535	-60.81903	adult	CAS
165151	3/3/2017 12:07	B	-62.47532	-60.81905	adult	CAS
165151	3/3/2017 12:16	A	-62.47574	-60.82809	adult	CAS
165151	3/3/2017 12:51	2	-62.47369	-60.82193	adult	CAS
165151	3/3/2017 13:55	1	-62.46361	-60.80283	adult	CAS
165151	3/3/2017 14:27	1	-62.46669	-60.82919	adult	CAS
165151	3/3/2017 15:30	B	-62.47663	-60.80416	adult	CAS
165151	3/4/2017 12:26	1	-62.38983	-60.8157	adult	CAS
165151	3/4/2017 13:24	A	-62.37965	-60.79145	adult	CAS
165151	3/4/2017 13:26	B	-62.37969	-60.79011	adult	CAS
165151	3/4/2017 14:10	3	-62.37783	-60.80092	adult	CAS
165151	3/4/2017 15:03	B	-62.3678	-60.7881	adult	CAS
165151	3/4/2017 16:39	A	-62.3697	-60.8358	adult	CAS
165151	3/5/2017 12:09	0	-62.45543	-60.93491	adult	CAS
165151	3/5/2017 12:37	B	-62.45571	-60.93603	adult	CAS
165151	3/5/2017 12:53	A	-62.42595	-60.81503	adult	CAS
165151	3/5/2017 13:05	A	-62.42269	-60.83346	adult	CAS
165151	3/5/2017 13:44	1	-62.42846	-60.89821	adult	CAS
165151	3/5/2017 14:33	0	-62.44069	-60.8738	adult	CAS
165151	3/5/2017 15:31	A	-62.40963	-61.00112	adult	CAS
165151	3/5/2017 16:10	0	-62.37341	-60.92497	adult	CAS
165151	3/6/2017 12:30	1	-62.444	-60.84793	adult	CAS
165151	3/6/2017 12:34	B	-62.44264	-60.84576	adult	CAS
165151	3/6/2017 12:41	B	-62.44298	-60.82613	adult	CAS
165151	3/6/2017 13:27	2	-62.40972	-60.85954	adult	CAS
165151	3/6/2017 14:04	2	-62.41314	-60.86161	adult	CAS
165151	3/6/2017 14:19	B	-62.41082	-60.86101	adult	CAS
165151	3/6/2017 15:11	1	-62.41173	-60.87501	adult	CAS
165151	3/7/2017 13:06	2	-62.4581	-60.7894	adult	CAS
165151	3/8/2017 12:08	B	-62.44481	-60.78585	adult	CAS
165151	3/8/2017 12:43	0	-62.44299	-60.69879	adult	CAS
165151	3/8/2017 13:03	0	-62.40689	-60.73985	adult	CAS
165151	3/8/2017 14:31	B	-62.42852	-60.85349	adult	CAS
165151	3/8/2017 14:41	B	-62.43799	-60.8348	adult	CAS
165151	3/8/2017 16:15	B	-62.42979	-60.90388	adult	CAS
165151	3/9/2017 15:46	B	-62.42022	-60.92859	adult	CAS
165151	3/10/2017 12:01	B	-62.49366	-60.9213	adult	CAS
165151	3/10/2017 13:25	B	-62.46642	-60.86153	adult	CAS
165151	3/10/2017 13:35	A	-62.4125	-60.9343	adult	CAS
165151	3/10/2017 13:48	B	-62.41546	-60.9327	adult	CAS
165151	3/10/2017 15:17	B	-62.37707	-60.78278	adult	CAS
165151	3/10/2017 15:26	B	-62.38283	-60.77443	adult	CAS
165151	3/11/2017 12:08	A	-62.37687	-60.73343	adult	CAS
165151	3/11/2017 13:06	1	-62.45065	-60.77691	adult	CAS
165151	3/11/2017 13:22	2	-62.42558	-60.79079	adult	CAS
165151	3/11/2017 14:16	B	-62.4219	-60.76306	adult	CAS
165151	3/11/2017 14:45	B	-62.44543	-60.74021	adult	CAS
165151	3/11/2017 16:21	B	-62.43125	-60.74014	adult	CAS
165151	3/12/2017 12:20	1	-62.46077	-60.79497	adult	CAS
165151	3/12/2017 12:34	2	-62.46896	-60.77478	adult	CAS
165151	3/12/2017 13:03	1	-62.47105	-60.78837	adult	CAS
165151	3/12/2017 14:42	A	-62.44641	-60.76396	adult	CAS
165151	3/13/2017 12:42	1	-62.46683	-60.70257	adult	CAS
165151	3/13/2017 13:34	B	-62.46067	-60.71508	adult	CAS
165151	3/13/2017 14:23	1	-62.45142	-60.69131	adult	CAS
165151	3/13/2017 15:21	3	-62.44455	-60.74164	adult	CAS
165151	3/13/2017 16:56	B	-62.43582	-60.77801	adult	CAS
165151	3/14/2017 12:40	B	-62.42831	-60.86555	adult	CAS
165151	3/14/2017 13:10	B	-62.42588	-60.85634	adult	CAS
165151	3/14/2017 13:19	B	-62.42627	-60.85775	adult	CAS
165151	3/14/2017 14:05	2	-62.42386	-60.89934	adult	CAS
165151	3/14/2017 14:52	B	-62.41462	-60.88157	adult	CAS
165151	3/14/2017 15:47	B	-62.4223	-60.91757	adult	CAS
165151	3/14/2017 16:26	B	-62.42219	-60.89369	adult	CAS
165151	3/15/2017 12:01	A	-62.46075	-60.79388	adult	CAS
165151	3/15/2017 12:25	B	-62.45979	-60.79633	adult	CAS
165151	3/15/2017 13:42	1	-62.44982	-60.81442	adult	CAS
165151	3/15/2017 14:23	1	-62.44648	-60.8484	adult	CAS
165151	3/16/2017 12:12	3	-62.46129	-60.79418	adult	CAS
165151	3/16/2017 12:29	A	-62.45806	-60.79795	adult	CAS
165151	3/16/2017 13:51	B	-62.43065	-60.8131	adult	CAS
165151	3/16/2017 14:13	B	-62.42553	-60.81603	adult	CAS
165151	3/16/2017 15:06	B	-62.414	-60.83545	adult	CAS
165151	3/16/2017 15:27	B	-62.40385	-60.87148	adult	CAS
165151	3/17/2017 12:16	B	-62.3861	-60.84707	adult	CAS
165151	3/17/2017 12:57	1	-62.45861	-60.79505	adult	CAS
165151	3/18/2017 12:39	B	-62.45317	-60.84626	adult	CAS
165151	3/18/2017 12:51	A	-62.45875	-60.81478	adult	CAS
165151	3/18/2017 14:21	3	-62.44687	-60.83592	adult	CAS
165151	3/18/2017 14:27	1	-62.43486	-60.85255	adult	CAS
165151	3/18/2017 16:01	B	-62.46251	-60.80401	adult	CAS
165151	3/18/2017 16:04	B	-62.44964	-60.83529	adult	CAS
165151	3/19/2017 12:09	B	-62.47783	-60.74673	adult	CAS
165151	3/19/2017 12:13	1	-62.47743	-60.6821	adult	CAS
165151	3/19/2017 12:17	3	-62.46071	-60.73954	adult	CAS
165151	3/19/2017 13:09	B	-62.43382	-60.76552	adult	CAS
165151	3/19/2017 15:41	B	-62.42349	-60.75337	adult	CAS
165151	3/19/2017 16:46	B	-62.40573	-60.73411	adult	CAS
165151	3/20/2017 12:01	0	-62.35719	-61.4653	adult	CAS
165151	3/20/2017 13:23	1	-62.28407	-61.68877	adult	CAS
165151	3/20/2017 13:37	2	-62.29148	-61.69991	adult	CAS
165151	3/20/2017 14:32	B	-62.28546	-61.75379	adult	CAS
165151	3/20/2017 15:01	A	-62.29893	-61.71765	adult	CAS
165151	3/20/2017 15:19	B	-62.29499	-61.73073	adult	CAS
165151	3/20/2017 16:35	B	-62.28939	-61.80855	adult	CAS
165151	3/20/2017 16:41	B	-62.27802	-61.82347	adult	CAS
165151	3/21/2017 12:55	2	-62.53825	-62.15439	adult	CAS
165151	3/21/2017 13:14	2	-62.53912	-62.14858	adult	CAS
165151	3/21/2017 14:34	A	-62.54913	-62.17161	adult	CAS
165151	3/21/2017 15:02	A	-62.55729	-62.1281	adult	CAS
165151	3/22/2017 12:21	A	-62.68292	-61.18753	adult	CAS
165151	3/22/2017 12:56	2	-62.68852	-61.17249	adult	CAS
165151	3/22/2017 14:05	B	-62.69844	-61.16249	adult	CAS
165151	3/22/2017 14:38	A	-62.70199	-61.0029	adult	CAS
165151	3/22/2017 15:35	B	-62.7069	-60.9174	adult	CAS
165151	3/23/2017 12:08	B	-62.7043	-60.87284	adult	CAS
165151	3/23/2017 12:35	B	-62.72797	-60.75477	adult	CAS
165151	3/23/2017 13:29	B	-62.72669	-60.81938	adult	CAS
165151	3/23/2017 14:17	A	-62.74436	-60.80402	adult	CAS
165151	3/23/2017 15:09	B	-62.78447	-60.8244	adult	CAS
165151	3/23/2017 16:47	A	-62.81359	-60.6818	adult	CAS
165151	3/24/2017 12:13	A	-62.89851	-60.57794	adult	CAS
165151	3/24/2017 13:10	B	-62.89699	-60.57796	adult	CAS
165151	3/25/2017 12:08	B	-62.89905	-60.93644	adult	CAS
165151	3/25/2017 13:31	B	-62.89625	-60.94204	adult	CAS
165151	3/25/2017 14:09	B	-62.8914	-60.98911	adult	CAS
165151	3/25/2017 15:18	B	-62.87771	-61.05167	adult	CAS
165151	3/26/2017 12:02	A	-62.86188	-60.86812	adult	CAS
165151	3/26/2017 14:05	B	-62.87045	-60.8898	adult	CAS
165151	3/26/2017 14:56	A	-62.8605	-61.05393	adult	CAS
165151	3/26/2017 15:18	B	-62.85876	-61.08392	adult	CAS
165151	3/27/2017 13:09	A	-62.87145	-61.27354	adult	CAS
165151	3/27/2017 14:33	B	-62.88526	-61.28202	adult	CAS
165151	3/27/2017 16:59	B	-62.87156	-61.28269	adult	CAS
165151	3/28/2017 13:17	B	-62.86394	-61.57392	adult	CAS
165151	3/29/2017 12:13	B	-62.80509	-62.25968	adult	CAS
165151	3/29/2017 13:08	1	-62.77548	-62.42956	adult	CAS
165151	3/29/2017 13:45	B	-62.77218	-62.5038	adult	CAS
165151	3/29/2017 15:32	B	-62.82528	-62.61957	adult	CAS
165151	3/30/2017 13:16	B	-62.91362	-62.90744	adult	CAS
165151	3/30/2017 14:49	B	-62.91152	-63.11391	adult	CAS
165151	3/30/2017 15:10	B	-62.90971	-63.13804	adult	CAS
165151	3/30/2017 16:29	B	-62.94688	-63.08442	adult	CAS
165151	3/31/2017 12:11	B	-63.15492	-63.90695	adult	CAS
165151	3/31/2017 13:06	B	-63.19909	-63.57048	adult	CAS
165151	3/31/2017 14:21	B	-63.21629	-63.58049	adult	CAS
165151	4/1/2017 12:04	B	-63.49134	-64.77321	adult	CAS
165151	4/1/2017 12:53	B	-63.50965	-64.75494	adult	CAS
165151	4/1/2017 15:29	A	-63.69496	-64.45061	adult	CAS
165151	4/1/2017 16:15	B	-63.72652	-64.43247	adult	CAS
165151	4/2/2017 14:09	1	-64.1274	-65.11479	adult	CAS
165151	4/2/2017 14:59	B	-64.12758	-65.11357	adult	CAS
165151	4/2/2017 15:54	B	-64.17407	-65.14057	adult	CAS
165151	4/2/2017 16:35	B	-64.21911	-65.05433	adult	CAS
165151	4/3/2017 12:08	A	-64.37678	-65.56991	adult	CAS
165151	4/3/2017 12:49	B	-64.40429	-65.55392	adult	CAS
165151	4/3/2017 13:44	3	-64.43719	-65.50655	adult	CAS
165151	4/3/2017 14:27	2	-64.46261	-65.51229	adult	CAS
165151	4/3/2017 15:28	B	-64.49724	-65.49023	adult	CAS
165151	4/3/2017 16:05	B	-64.51594	-65.46735	adult	CAS
165151	4/4/2017 13:57	A	-64.89981	-65.8113	adult	CAS
165151	4/4/2017 15:37	A	-64.92767	-65.74417	adult	CAS
165151	4/4/2017 16:51	B	-64.99188	-65.91951	adult	CAS
165151	4/5/2017 13:06	1	-64.98631	-65.79519	adult	CAS
165151	4/5/2017 13:27	1	-64.99819	-65.79164	adult	CAS
165151	4/6/2017 12:43	1	-64.94142	-65.89748	adult	CAS
165151	4/6/2017 13:41	B	-64.93772	-66.04714	adult	CAS
165151	4/6/2017 14:32	B	-64.95663	-66.09593	adult	CAS
165151	4/7/2017 12:25	1	-64.96582	-65.76147	adult	CAS
165151	4/7/2017 12:25	1	-64.9593	-65.73939	adult	CAS
165151	4/7/2017 13:05	B	-64.96817	-65.75746	adult	CAS
165151	4/7/2017 13:21	B	-64.96887	-65.75726	adult	CAS
165151	4/7/2017 14:07	B	-64.97668	-65.77858	adult	CAS
165151	4/7/2017 14:07	3	-64.96132	-65.77191	adult	CAS
165151	4/7/2017 15:38	B	-64.9767	-65.79736	adult	CAS
165151	4/8/2017 12:03	B	-64.96571	-65.78173	adult	CAS
165151	4/8/2017 12:13	B	-64.97884	-65.77897	adult	CAS
165151	4/8/2017 12:47	B	-64.98572	-65.77628	adult	CAS
165151	4/8/2017 15:29	B	-65.00538	-65.71506	adult	CAS
165151	4/9/2017 12:38	B	-64.99081	-65.70147	adult	CAS
165151	4/9/2017 13:04	B	-64.98681	-65.71177	adult	CAS
165151	4/9/2017 13:24	A	-64.97684	-65.80948	adult	CAS
165151	4/10/2017 12:22	1	-64.96713	-65.68273	adult	CAS
165151	4/10/2017 12:26	3	-64.96605	-65.68873	adult	CAS
165151	4/10/2017 12:33	A	-64.96298	-65.69538	adult	CAS
165151	4/10/2017 13:01	B	-64.96236	-65.69433	adult	CAS
165151	4/10/2017 13:07	2	-64.96336	-65.70282	adult	CAS
165151	4/11/2017 12:09	B	-64.95262	-65.67578	adult	CAS
165151	4/11/2017 12:43	B	-64.95442	-65.66692	adult	CAS
165151	4/11/2017 14:27	B	-64.96173	-65.59812	adult	CAS
165151	4/11/2017 15:21	B	-64.9805	-65.56821	adult	CAS
165151	4/13/2017 12:42	B	-64.96854	-65.58107	adult	CAS
165151	4/13/2017 13:40	B	-64.97706	-65.59846	adult	CAS
165152	2/23/2017 12:12	0	-62.41671	-60.96864	adult	CAS
165152	2/23/2017 12:57	0	-62.44162	-60.8036	adult	CAS
165152	2/23/2017 13:06	1	-62.44808	-60.84796	adult	CAS
165152	2/23/2017 13:10	2	-62.43283	-60.84829	adult	CAS
165152	2/23/2017 13:56	0	-62.44317	-60.88254	adult	CAS
165152	2/23/2017 14:52	B	-62.41979	-60.9178	adult	CAS
165152	2/23/2017 15:38	B	-62.40962	-60.89756	adult	CAS
165152	2/24/2017 12:41	B	-62.43497	-60.91873	adult	CAS
165152	2/24/2017 12:51	B	-62.4454	-60.98302	adult	CAS
165152	2/24/2017 13:37	2	-62.42542	-61.03771	adult	CAS
165152	2/24/2017 14:14	0	-62.44109	-61.09345	adult	CAS
165152	2/24/2017 14:28	0	-62.43129	-61.10681	adult	CAS
165152	2/24/2017 15:18	B	-62.40432	-61.05803	adult	CAS
165152	2/24/2017 15:52	0	-62.48141	-60.98521	adult	CAS
165152	2/25/2017 12:27	0	-62.40548	-60.87033	adult	CAS
165152	2/25/2017 12:34	1	-62.41382	-60.8643	adult	CAS
165152	2/25/2017 13:42	1	-62.42043	-60.87026	adult	CAS
165152	2/25/2017 14:10	1	-62.4211	-60.86592	adult	CAS
165152	2/25/2017 15:00	B	-62.4355	-60.84465	adult	CAS
165152	2/26/2017 12:09	1	-62.45703	-60.81086	adult	CAS
165152	2/26/2017 12:53	3	-62.46273	-60.78578	adult	CAS
165152	2/26/2017 13:11	1	-62.46992	-60.7593	adult	CAS
165152	2/27/2017 12:09	B	-62.49008	-60.79613	adult	CAS
165152	2/27/2017 12:28	1	-62.45331	-60.82258	adult	CAS
165152	2/27/2017 12:42	B	-62.46387	-60.77515	adult	CAS
165152	2/27/2017 13:25	A	-62.44535	-60.81034	adult	CAS
165152	2/27/2017 14:11	2	-62.44266	-60.91161	adult	CAS
165152	2/27/2017 14:19	2	-62.4271	-60.90936	adult	CAS
165152	2/27/2017 15:59	B	-62.4118	-60.96686	adult	CAS
165152	2/28/2017 12:09	2	-62.35942	-60.99811	adult	CAS
165152	2/28/2017 12:09	A	-62.35268	-60.9962	adult	CAS
165152	2/28/2017 13:09	1	-62.35057	-61.03891	adult	CAS
165152	2/28/2017 15:26	1	-62.36049	-61.11338	adult	CAS
165152	2/28/2017 15:34	0	-62.35515	-61.15145	adult	CAS
165152	3/1/2017 12:39	B	-62.25467	-61.83766	adult	CAS
165152	3/1/2017 13:13	B	-62.26577	-61.87189	adult	CAS
165152	3/1/2017 15:13	0	-62.28377	-62.20446	adult	CAS
165152	3/1/2017 16:33	1	-62.28721	-62.21541	adult	CAS
165152	3/2/2017 12:26	1	-62.12625	-61.967	adult	CAS
165152	3/2/2017 12:31	B	-62.12634	-61.97069	adult	CAS
165152	3/2/2017 12:47	0	-62.1434	-61.94153	adult	CAS
165152	3/2/2017 13:09	1	-62.13456	-61.9222	adult	CAS
165152	3/2/2017 14:07	2	-62.16071	-61.81395	adult	CAS
165152	3/2/2017 14:26	3	-62.157	-61.82489	adult	CAS
165152	3/2/2017 16:03	B	-62.18726	-61.78107	adult	CAS
165152	3/2/2017 16:39	B	-62.18158	-61.74824	adult	CAS
165152	3/3/2017 12:05	0	-62.48903	-61.85855	adult	CAS
165152	3/3/2017 12:08	2	-62.49533	-61.84874	adult	CAS
165152	3/3/2017 12:16	3	-62.48707	-61.83945	adult	CAS
165152	3/3/2017 12:45	3	-62.51299	-61.85833	adult	CAS
165152	3/3/2017 13:05	0	-62.5107	-61.84531	adult	CAS
165152	3/3/2017 13:43	0	-62.53644	-61.79917	adult	CAS
165152	3/3/2017 15:32	0	-62.56154	-61.78883	adult	CAS
165152	3/3/2017 16:15	B	-62.57579	-61.77491	adult	CAS
165152	3/3/2017 16:28	B	-62.57656	-61.76795	adult	CAS
165152	3/4/2017 12:25	1	-62.67493	-61.36612	adult	CAS
165152	3/4/2017 13:24	0	-62.66628	-61.40781	adult	CAS
165152	3/4/2017 13:25	2	-62.66347	-61.36236	adult	CAS
165152	3/4/2017 14:09	3	-62.62732	-61.35171	adult	CAS
165152	3/4/2017 15:04	1	-62.61984	-61.29507	adult	CAS
165152	3/4/2017 15:51	1	-62.6108	-61.25646	adult	CAS
165152	3/4/2017 16:40	2	-62.60024	-61.21835	adult	CAS
165152	3/5/2017 12:06	0	-62.60369	-61.28348	adult	CAS
165152	3/5/2017 13:44	1	-62.60173	-61.29052	adult	CAS
165152	3/5/2017 14:31	1	-62.61605	-61.28285	adult	CAS
165152	3/5/2017 16:12	1	-62.6091	-61.24858	adult	CAS
165152	3/6/2017 12:24	0	-62.51088	-61.22863	adult	CAS
165152	3/6/2017 13:26	2	-62.5079	-61.18418	adult	CAS
165152	3/6/2017 14:04	A	-62.51559	-61.13443	adult	CAS
165152	3/6/2017 14:20	B	-62.52235	-61.11669	adult	CAS
165152	3/6/2017 15:10	0	-62.52615	-61.09706	adult	CAS
165152	3/6/2017 15:39	1	-62.53728	-61.05024	adult	CAS
165152	3/7/2017 12:08	0	-62.41898	-60.85848	adult	CAS
165152	3/7/2017 12:18	1	-62.41852	-60.85844	adult	CAS
165152	3/7/2017 12:19	A	-62.42028	-60.86471	adult	CAS
165152	3/7/2017 13:07	2	-62.42482	-60.80855	adult	CAS
165152	3/7/2017 13:34	B	-62.42507	-60.78515	adult	CAS
165152	3/7/2017 14:01	B	-62.42819	-60.78959	adult	CAS
165152	3/7/2017 14:46	B	-62.43138	-60.74074	adult	CAS
165152	3/7/2017 15:11	B	-62.45742	-60.79703	adult	CAS
165152	3/8/2017 12:01	B	-62.45009	-60.7868	adult	CAS
165152	3/9/2017 12:29	2	-62.45118	-60.83267	adult	CAS
165152	3/9/2017 13:22	2	-62.44593	-60.84397	adult	CAS
165152	3/9/2017 14:05	2	-62.45658	-60.87495	adult	CAS
165152	3/9/2017 14:08	1	-62.46083	-60.88902	adult	CAS
165152	3/9/2017 15:45	0	-62.36146	-60.86415	adult	CAS
165152	3/9/2017 15:48	A	-62.36602	-60.85691	adult	CAS
165152	3/10/2017 12:05	B	-62.38195	-60.86631	adult	CAS
165152	3/10/2017 13:39	B	-62.40947	-60.78142	adult	CAS
165152	3/10/2017 13:43	B	-62.41734	-60.78583	adult	CAS
165152	3/10/2017 15:14	B	-62.4219	-60.73518	adult	CAS
165152	3/10/2017 15:29	B	-62.41655	-60.68299	adult	CAS
165152	3/11/2017 12:40	2	-62.45302	-60.64349	adult	CAS
165152	3/11/2017 13:06	1	-62.452	-60.60439	adult	CAS
165152	3/11/2017 13:23	1	-62.44866	-60.63378	adult	CAS
165152	3/11/2017 14:17	A	-62.43466	-60.65235	adult	CAS
165152	3/11/2017 14:42	A	-62.43232	-60.63745	adult	CAS
165152	3/11/2017 15:07	0	-62.43185	-60.69855	adult	CAS
165152	3/11/2017 16:24	B	-62.42914	-60.66809	adult	CAS
165152	3/11/2017 16:39	B	-62.423	-60.64582	adult	CAS
165152	3/12/2017 12:36	B	-62.36465	-60.41321	adult	CAS
165152	3/12/2017 13:05	A	-62.38867	-60.38109	adult	CAS
165152	3/12/2017 13:59	B	-62.38928	-60.38384	adult	CAS
165152	3/12/2017 14:13	A	-62.37969	-60.3885	adult	CAS
165152	3/12/2017 15:54	B	-62.37347	-60.38796	adult	CAS
165152	3/13/2017 12:07	A	-62.42163	-60.30429	adult	CAS
165152	3/13/2017 12:42	B	-62.41273	-60.29991	adult	CAS
165152	3/13/2017 13:39	B	-62.38599	-60.3673	adult	CAS
165152	3/13/2017 14:26	2	-62.39562	-60.36723	adult	CAS
165152	3/13/2017 15:20	B	-62.38863	-60.38364	adult	CAS
165152	3/13/2017 16:08	B	-62.38342	-60.38963	adult	CAS
165152	3/13/2017 16:56	0	-62.453	-60.4033	adult	CAS
165152	3/14/2017 12:24	0	-62.42448	-60.1266	adult	CAS
165152	3/14/2017 13:59	1	-62.38772	-60.42345	adult	CAS
165152	3/14/2017 14:51	0	-62.3825	-60.46293	adult	CAS
165152	3/14/2017 15:03	B	-62.38327	-60.45994	adult	CAS
165152	3/14/2017 15:44	B	-62.38915	-60.54659	adult	CAS
165152	3/15/2017 12:23	0	-62.46488	-60.53983	adult	CAS
165152	3/15/2017 12:43	2	-62.43756	-60.46631	adult	CAS
165152	3/15/2017 13:01	B	-62.43867	-60.48208	adult	CAS
165152	3/15/2017 13:40	1	-62.46373	-60.47097	adult	CAS
165152	3/15/2017 14:41	B	-62.47794	-60.51213	adult	CAS
165152	3/15/2017 15:24	0	-62.46591	-60.48824	adult	CAS
165152	3/15/2017 16:01	B	-62.46713	-60.5086	adult	CAS
165152	3/16/2017 12:11	2	-62.41378	-60.55627	adult	CAS
165152	3/16/2017 12:14	2	-62.4228	-60.56785	adult	CAS
165152	3/16/2017 12:36	1	-62.42884	-60.53794	adult	CAS
165152	3/16/2017 13:17	B	-62.4307	-60.54796	adult	CAS
165152	3/16/2017 14:14	A	-62.40275	-60.56951	adult	CAS
165152	3/16/2017 15:28	B	-62.4289	-60.60404	adult	CAS
165152	3/17/2017 12:58	A	-62.40984	-60.52006	adult	CAS
165152	3/17/2017 13:23	A	-62.3909	-60.4393	adult	CAS
165152	3/17/2017 14:57	0	-62.43267	-60.38992	adult	CAS
165152	3/17/2017 16:32	B	-62.41943	-60.46792	adult	CAS
165152	3/18/2017 12:50	B	-62.46919	-60.55264	adult	CAS
165152	3/18/2017 13:36	B	-62.46394	-60.56146	adult	CAS
165152	3/18/2017 14:25	A	-62.47901	-60.49429	adult	CAS
165152	3/18/2017 14:27	1	-62.48564	-60.54844	adult	CAS
165152	3/18/2017 16:04	0	-62.45752	-60.60666	adult	CAS
165152	3/19/2017 12:10	1	-62.49434	-60.43266	adult	CAS
165152	3/19/2017 12:12	0	-62.47345	-60.48489	adult	CAS
165152	3/19/2017 13:14	A	-62.47649	-60.54087	adult	CAS
165152	3/19/2017 13:19	B	-62.47647	-60.54411	adult	CAS
165152	3/19/2017 13:56	1	-62.49768	-60.54856	adult	CAS
165152	3/19/2017 13:56	1	-62.47567	-60.54389	adult	CAS
165152	3/19/2017 15:34	1	-62.46619	-60.64508	adult	CAS
165152	3/19/2017 15:40	1	-62.47111	-60.61707	adult	CAS
165152	3/19/2017 16:46	A	-62.49741	-60.5817	adult	CAS
165152	3/20/2017 12:03	B	-62.46256	-60.44127	adult	CAS
165152	3/20/2017 12:54	B	-62.4798	-60.40798	adult	CAS
165152	3/20/2017 13:08	B	-62.48159	-60.42726	adult	CAS
165152	3/20/2017 13:25	1	-62.48369	-60.38931	adult	CAS
165152	3/20/2017 13:41	A	-62.49331	-60.34787	adult	CAS
165152	3/20/2017 15:18	0	-62.46884	-60.32409	adult	CAS
165152	3/21/2017 12:52	0	-62.38025	-60.39754	adult	CAS
165152	3/21/2017 12:54	B	-62.37992	-60.40185	adult	CAS
165152	3/21/2017 14:10	B	-62.3914	-60.43585	adult	CAS
165152	3/21/2017 14:33	B	-62.41821	-60.4763	adult	CAS
165152	3/21/2017 14:59	A	-62.4301	-60.44735	adult	CAS
165152	3/21/2017 16:09	B	-62.43007	-60.45792	adult	CAS
165152	3/22/2017 12:26	A	-62.43232	-60.48987	adult	CAS
165152	3/22/2017 12:45	A	-62.43057	-60.53244	adult	CAS
165152	3/22/2017 12:55	1	-62.43218	-60.51357	adult	CAS
165152	3/22/2017 14:02	B	-62.42729	-60.53196	adult	CAS
165152	3/22/2017 14:38	B	-62.41454	-60.53631	adult	CAS
165152	3/22/2017 15:40	B	-62.40089	-60.53901	adult	CAS
165152	3/22/2017 16:21	B	-62.40101	-60.53498	adult	CAS
165152	3/23/2017 12:10	B	-62.38875	-60.41576	adult	CAS
165152	3/23/2017 12:31	B	-62.35549	-60.44574	adult	CAS
165152	3/23/2017 13:27	A	-62.39925	-60.47782	adult	CAS
165152	3/23/2017 13:32	2	-62.41741	-60.48025	adult	CAS
165152	3/23/2017 14:13	A	-62.36369	-60.56559	adult	CAS
165152	3/23/2017 15:58	B	-62.36995	-60.41651	adult	CAS
165152	3/23/2017 16:48	0	-62.30812	-60.46757	adult	CAS
165152	3/24/2017 13:02	1	-62.40856	-60.53326	adult	CAS
165152	3/24/2017 13:10	2	-62.40768	-60.52358	adult	CAS
165152	3/25/2017 12:08	A	-62.40006	-60.44523	adult	CAS
165152	3/25/2017 12:27	0	-62.4013	-60.42003	adult	CAS
165152	3/25/2017 14:07	A	-62.39871	-60.44824	adult	CAS
165152	3/25/2017 14:32	B	-62.40203	-60.41215	adult	CAS
165152	3/25/2017 15:13	0	-62.40827	-60.43477	adult	CAS
165152	3/25/2017 15:46	1	-62.37847	-60.43728	adult	CAS
165152	3/26/2017 12:03	0	-62.42223	-60.28837	adult	CAS
165152	3/26/2017 12:27	1	-62.42924	-60.30388	adult	CAS
165152	3/26/2017 12:35	B	-62.42745	-60.30527	adult	CAS
165152	3/26/2017 13:14	B	-62.42466	-60.28394	adult	CAS
165152	3/26/2017 13:37	A	-62.40791	-60.48891	adult	CAS
165152	3/26/2017 14:12	B	-62.43395	-60.49744	adult	CAS
165152	3/26/2017 15:13	B	-62.44287	-60.52123	adult	CAS
165152	3/27/2017 12:11	B	-62.42502	-60.39688	adult	CAS
165152	3/27/2017 13:07	B	-62.40269	-60.39522	adult	CAS
165152	3/27/2017 14:45	A	-62.38268	-60.65407	adult	CAS
165152	3/28/2017 12:35	A	-62.34661	-60.41399	adult	CAS
165152	3/28/2017 14:16	A	-62.39207	-60.35466	adult	CAS
165152	3/28/2017 14:18	A	-62.3987	-60.35862	adult	CAS
165152	3/28/2017 15:57	B	-62.3665	-60.4738	adult	CAS
165152	3/29/2017 12:04	1	-62.42127	-60.5199	adult	CAS
165152	3/29/2017 12:13	1	-62.43628	-60.49785	adult	CAS
165152	3/29/2017 13:02	B	-62.43674	-60.53844	adult	CAS
165152	3/29/2017 13:06	B	-62.43336	-60.54147	adult	CAS
165152	3/29/2017 13:43	1	-62.38901	-60.50357	adult	CAS
165152	3/29/2017 13:50	B	-62.39539	-60.49741	adult	CAS
165152	3/29/2017 14:52	B	-62.37115	-60.53082	adult	CAS
165152	3/29/2017 15:26	B	-62.36677	-60.52341	adult	CAS
165152	3/29/2017 15:31	B	-62.388	-60.51535	adult	CAS
165152	3/29/2017 16:57	B	-62.36346	-60.54638	adult	CAS
165152	3/30/2017 12:46	B	-62.37016	-60.53768	adult	CAS
165152	3/30/2017 12:51	B	-62.36987	-60.51319	adult	CAS
165152	3/30/2017 13:27	B	-62.4435	-60.39619	adult	CAS
165152	3/30/2017 14:27	1	-62.39276	-60.3441	adult	CAS
165152	3/31/2017 13:10	A	-62.39256	-60.35498	adult	CAS
165152	3/31/2017 14:05	B	-62.39152	-60.35001	adult	CAS
165152	3/31/2017 14:20	A	-62.38377	-60.33066	adult	CAS
165152	3/31/2017 14:55	B	-62.37298	-60.32712	adult	CAS
165152	3/31/2017 15:59	1	-62.40079	-60.33814	adult	CAS
165152	4/1/2017 12:14	1	-62.46899	-60.31757	adult	CAS
165152	4/1/2017 12:29	A	-62.45849	-60.25099	adult	CAS
165152	4/1/2017 12:51	B	-62.44982	-60.24893	adult	CAS
165152	4/1/2017 13:49	B	-62.44649	-60.24338	adult	CAS
165152	4/2/2017 12:33	B	-62.36238	-60.27898	adult	CAS
165152	4/2/2017 14:10	1	-62.36421	-60.5506	adult	CAS
165152	4/2/2017 15:50	B	-62.37067	-60.5613	adult	CAS
165152	4/2/2017 16:33	B	-62.37127	-60.59121	adult	CAS
165152	4/3/2017 14:27	0	-62.35493	-60.53289	adult	CAS
165152	4/3/2017 14:42	B	-62.35617	-60.54004	adult	CAS
165152	4/3/2017 16:05	B	-62.37149	-60.69184	adult	CAS
165152	4/4/2017 12:22	A	-62.44947	-60.32061	adult	CAS
165152	4/4/2017 12:40	B	-62.4486	-60.32	adult	CAS
165152	4/4/2017 13:33	B	-62.46237	-60.34166	adult	CAS
165152	4/4/2017 15:12	B	-62.43958	-60.42565	adult	CAS
165152	4/4/2017 15:38	B	-62.44791	-60.49452	adult	CAS
165152	4/6/2017 12:43	1	-62.3851	-60.4846	adult	CAS
165152	4/6/2017 12:55	2	-62.36879	-60.47606	adult	CAS
165152	4/6/2017 13:43	B	-62.37394	-60.47983	adult	CAS
165152	4/6/2017 14:25	1	-62.38885	-60.58586	adult	CAS
165152	4/6/2017 14:34	1	-62.38685	-60.5485	adult	CAS
165152	4/6/2017 16:12	B	-62.3931	-60.61259	adult	CAS
165152	4/6/2017 16:44	B	-62.3932	-60.63234	adult	CAS
165152	4/7/2017 12:22	0	-62.36439	-60.5585	adult	CAS
165152	4/7/2017 12:29	B	-62.42498	-60.57055	adult	CAS
165152	4/7/2017 12:35	B	-62.41693	-60.55426	adult	CAS
165152	4/7/2017 13:23	B	-62.3721	-60.43359	adult	CAS
165152	4/7/2017 14:12	B	-62.32853	-60.4651	adult	CAS
165152	4/7/2017 15:42	1	-62.35354	-60.50161	adult	CAS
165152	4/7/2017 15:47	A	-62.34931	-60.49669	adult	CAS
165152	4/7/2017 16:30	B	-62.34087	-60.49897	adult	CAS
165152	4/8/2017 12:05	B	-62.40879	-60.45221	adult	CAS
165152	4/8/2017 13:00	B	-62.42218	-60.43602	adult	CAS
165152	4/8/2017 15:07	B	-62.42499	-60.38876	adult	CAS
165152	4/8/2017 15:31	B	-62.43109	-60.36672	adult	CAS
165152	4/9/2017 13:03	2	-62.39595	-60.4331	adult	CAS
165152	4/9/2017 13:25	2	-62.40631	-60.42995	adult	CAS
165152	4/9/2017 14:24	B	-62.40356	-60.42451	adult	CAS
165152	4/9/2017 14:41	2	-62.38368	-60.50251	adult	CAS
165152	4/9/2017 15:08	1	-62.38692	-60.58663	adult	CAS
165152	4/9/2017 16:19	B	-62.40158	-60.57348	adult	CAS
165152	4/10/2017 12:58	1	-62.39872	-60.57156	adult	CAS
165152	4/10/2017 14:02	A	-62.38326	-60.61319	adult	CAS
165152	4/10/2017 14:10	A	-62.41596	-60.66764	adult	CAS
165152	4/10/2017 14:42	B	-62.41229	-60.67013	adult	CAS
165152	4/10/2017 15:46	B	-62.40763	-60.6686	adult	CAS
165152	4/11/2017 12:05	B	-62.4155	-60.59331	adult	CAS
165152	4/11/2017 12:13	B	-62.41595	-60.61393	adult	CAS
165152	4/11/2017 13:38	B	-62.3898	-60.44042	adult	CAS
165152	4/11/2017 13:40	1	-62.37023	-60.47602	adult	CAS
165152	4/11/2017 14:25	3	-62.36562	-60.54484	adult	CAS
165152	4/11/2017 15:18	B	-62.36262	-60.5815	adult	CAS
165152	4/12/2017 13:07	B	-62.45477	-60.45995	adult	CAS
165152	4/12/2017 14:46	0	-62.38643	-60.43297	adult	CAS
165152	4/13/2017 12:04	B	-62.37178	-60.40284	adult	CAS
165152	4/13/2017 13:43	0	-62.35931	-60.50692	adult	CAS
165152	4/13/2017 14:19	0	-62.32554	-60.55216	adult	CAS
165152	4/13/2017 15:23	B	-62.33127	-60.5678	adult	CAS
165152	4/13/2017 15:53	2	-62.36218	-60.4953	adult	CAS
165152	4/13/2017 17:00	B	-62.35719	-60.52168	adult	CAS
165152	4/14/2017 13:45	B	-62.39938	-60.36249	adult	CAS
165152	4/14/2017 15:22	B	-62.3844	-60.38679	adult	CAS
165152	4/14/2017 16:59	B	-62.3747	-60.39748	adult	CAS
165152	4/15/2017 13:05	0	-62.37711	-60.52935	adult	CAS
165152	4/15/2017 13:08	B	-62.37722	-60.52627	adult	CAS
165152	4/15/2017 13:15	1	-62.36817	-60.49386	adult	CAS
165152	4/15/2017 13:57	B	-62.38017	-60.51058	adult	CAS
165152	4/15/2017 14:54	A	-62.36372	-60.53515	adult	CAS
165152	4/15/2017 16:28	B	-62.35326	-60.56215	adult	CAS
165152	4/16/2017 12:41	B	-62.38089	-60.53534	adult	CAS
165152	4/16/2017 12:41	B	-62.38905	-60.45773	adult	CAS
165152	4/16/2017 14:20	1	-62.40286	-60.50233	adult	CAS
165152	4/16/2017 14:25	B	-62.3652	-60.46223	adult	CAS
165152	4/17/2017 12:16	B	-62.40069	-60.46187	adult	CAS
165152	4/17/2017 13:51	1	-62.37693	-60.3966	adult	CAS
165152	4/17/2017 14:03	B	-62.38157	-60.3951	adult	CAS
165152	4/17/2017 15:30	A	-62.37807	-60.24891	adult	CAS
165152	4/18/2017 12:03	A	-62.47194	-60.27385	adult	CAS
165152	4/18/2017 12:29	B	-62.43924	-60.31665	adult	CAS
165152	4/18/2017 12:51	B	-62.45265	-60.27015	adult	CAS
165152	4/18/2017 13:39	1	-62.38402	-60.39349	adult	CAS
165152	4/18/2017 14:56	B	-62.29429	-60.44626	adult	CAS
165152	4/18/2017 15:23	B	-62.30096	-60.41795	adult	CAS
165152	4/19/2017 13:19	B	-62.34969	-60.39841	adult	CAS
165152	4/19/2017 14:30	0	-62.34198	-60.53803	adult	CAS
165152	4/20/2017 12:21	B	-62.45481	-60.40709	adult	CAS
165152	4/20/2017 12:52	B	-62.41383	-60.38781	adult	CAS
165152	4/21/2017 13:32	2	-62.25681	-61.96052	adult	CAS
165152	4/21/2017 13:40	B	-62.2479	-61.96656	adult	CAS
165152	4/21/2017 14:13	2	-62.25069	-62.00316	adult	CAS
165152	4/21/2017 15:04	1	-62.2514	-62.00931	adult	CAS
165152	4/21/2017 16:03	B	-62.23252	-62.08456	adult	CAS
165152	4/21/2017 16:42	1	-62.22406	-62.12321	adult	CAS
165152	4/22/2017 12:12	0	-62.34036	-62.83738	adult	CAS
165152	4/22/2017 13:07	B	-62.37675	-62.76053	adult	CAS
165152	4/22/2017 13:26	B	-62.37422	-62.78516	adult	CAS
165152	4/22/2017 13:54	A	-62.36339	-62.87233	adult	CAS
165152	4/22/2017 14:49	B	-62.37403	-62.92685	adult	CAS
165152	4/22/2017 15:41	B	-62.37397	-62.92874	adult	CAS
165152	4/22/2017 16:14	A	-62.38466	-62.9872	adult	CAS
165152	4/23/2017 12:01	B	-62.46204	-64.31766	adult	CAS
165152	4/23/2017 13:16	B	-62.50394	-64.07558	adult	CAS
165152	4/23/2017 15:13	A	-62.50456	-64.03842	adult	CAS
165152	4/23/2017 15:40	B	-62.49305	-64.11965	adult	CAS
165152	4/24/2017 12:27	B	-62.62959	-64.12698	adult	CAS
165152	4/24/2017 13:13	B	-62.6529	-64.18808	adult	CAS
165152	4/24/2017 13:33	B	-62.64341	-64.2788	adult	CAS
165152	4/24/2017 14:09	B	-62.64796	-64.32178	adult	CAS
165152	4/24/2017 14:54	B	-62.64705	-64.30287	adult	CAS
165152	4/24/2017 15:09	B	-62.66476	-64.34006	adult	CAS
165152	4/24/2017 16:49	0	-62.76131	-64.56373	adult	CAS
165152	4/25/2017 14:43	B	-63.08212	-64.53883	adult	CAS
165152	4/25/2017 16:20	B	-63.12098	-64.49954	adult	CAS
165152	4/26/2017 12:42	A	-63.43659	-64.82272	adult	CAS
165152	4/26/2017 13:32	B	-63.43262	-64.75573	adult	CAS
165152	4/26/2017 14:13	0	-63.46899	-64.86977	adult	CAS
165152	4/26/2017 15:07	B	-63.49155	-64.82439	adult	CAS
165152	4/26/2017 15:47	0	-63.43005	-64.86691	adult	CAS
165152	4/27/2017 12:10	0	-63.79712	-65.03764	adult	CAS
165152	4/27/2017 12:30	B	-63.78761	-65.04931	adult	CAS
165152	4/27/2017 12:39	B	-63.79251	-65.03139	adult	CAS
165152	4/27/2017 13:09	B	-63.81201	-65.04998	adult	CAS
165152	4/27/2017 13:39	2	-63.83069	-65.01067	adult	CAS
165152	4/27/2017 13:53	A	-63.84247	-65.02203	adult	CAS
165152	4/27/2017 14:49	A	-63.85618	-65.09777	adult	CAS
165152	4/27/2017 15:18	1	-63.89639	-65.13577	adult	CAS
165152	4/27/2017 15:34	B	-63.89596	-65.13107	adult	CAS
165152	4/27/2017 16:56	B	-63.9583	-65.13023	adult	CAS
165152	4/28/2017 12:12	1	-64.17733	-65.15859	adult	CAS
165152	4/28/2017 12:18	1	-64.18845	-65.12565	adult	CAS
165152	4/28/2017 12:49	1	-64.21164	-65.11836	adult	CAS
165152	4/28/2017 14:47	1	-64.2595	-65.16966	adult	CAS
165152	4/28/2017 15:11	A	-64.25494	-65.14445	adult	CAS
165152	4/28/2017 16:23	B	-64.27389	-65.21075	adult	CAS
165152	4/29/2017 12:06	2	-64.42498	-65.77324	adult	CAS
165152	4/29/2017 12:26	A	-64.43653	-65.81108	adult	CAS
165152	4/29/2017 12:36	A	-64.43453	-65.76628	adult	CAS
165152	4/29/2017 13:13	B	-64.46696	-65.80526	adult	CAS
165152	4/29/2017 13:48	B	-64.48212	-65.83368	adult	CAS
165152	4/29/2017 14:11	B	-64.49091	-65.85269	adult	CAS
165152	4/29/2017 14:20	1	-64.49779	-65.87539	adult	CAS
165152	4/29/2017 14:53	A	-64.52554	-65.91621	adult	CAS
165152	4/29/2017 15:57	1	-64.50791	-66.04984	adult	CAS
165152	4/29/2017 16:35	B	-64.52091	-66.09669	adult	CAS
165152	4/30/2017 12:05	B	-64.71493	-66.68236	adult	CAS
165152	4/30/2017 12:53	B	-64.736	-66.75902	adult	CAS
165152	4/30/2017 13:01	B	-64.73773	-66.76674	adult	CAS
165152	4/30/2017 14:27	B	-64.76267	-66.88253	adult	CAS
165152	4/30/2017 15:24	B	-64.76981	-66.89184	adult	CAS
165152	4/30/2017 16:16	B	-64.77623	-66.93108	adult	CAS
165152	4/30/2017 17:00	B	-64.78328	-66.95856	adult	CAS
165152	5/1/2017 12:28	1	-65.12537	-67.80616	adult	CAS
165152	5/1/2017 12:36	B	-65.12439	-67.76027	adult	CAS
165152	5/1/2017 13:17	3	-65.16832	-67.82326	adult	CAS
165152	5/1/2017 13:23	A	-65.16626	-67.81072	adult	CAS
165152	5/1/2017 13:26	B	-65.17216	-67.79266	adult	CAS
165152	5/1/2017 14:10	A	-65.21063	-67.83325	adult	CAS
165152	5/1/2017 14:55	B	-65.22817	-67.88285	adult	CAS
165152	5/1/2017 15:53	B	-65.25397	-67.9173	adult	CAS
165152	5/1/2017 16:32	B	-65.27174	-67.94316	adult	CAS
165152	5/2/2017 12:43	B	-65.75847	-68.1547	adult	CAS
165152	5/2/2017 13:49	A	-65.75727	-68.05707	adult	CAS
165152	5/2/2017 15:28	3	-65.82612	-67.96777	adult	CAS
165152	5/2/2017 16:03	B	-65.84804	-67.91119	adult	CAS
165152	5/3/2017 12:14	1	-66.13701	-68.10464	adult	CAS
165152	5/3/2017 12:40	A	-66.16011	-68.06474	adult	CAS
165152	5/3/2017 13:01	A	-66.16306	-68.0764	adult	CAS
165152	5/3/2017 13:26	2	-66.18128	-68.03246	adult	CAS
165152	5/3/2017 13:54	3	-66.20805	-68.04869	adult	CAS
165152	5/3/2017 14:24	A	-66.22113	-68.04324	adult	CAS
165152	5/3/2017 15:13	B	-66.24612	-68.01442	adult	CAS
165152	5/3/2017 15:34	A	-66.21581	-68.10202	adult	CAS
165152	5/4/2017 12:23	0	-66.52838	-68.66814	adult	CAS
165152	5/4/2017 12:50	A	-66.54725	-68.61437	adult	CAS
165152	5/4/2017 13:01	1	-66.55185	-68.61592	adult	CAS
165152	5/4/2017 13:09	2	-66.55715	-68.63245	adult	CAS
165152	5/4/2017 13:23	3	-66.55962	-68.59339	adult	CAS
165152	5/4/2017 14:05	B	-66.57779	-68.56876	adult	CAS
165152	5/4/2017 14:33	B	-66.58918	-68.56025	adult	CAS
165152	5/4/2017 16:39	2	-66.59441	-68.57535	adult	CAS
165152	5/5/2017 12:53	B	-66.67716	-69.53408	adult	CAS
165152	5/5/2017 13:39	B	-66.69591	-69.57609	adult	CAS
165152	5/5/2017 16:14	B	-66.67185	-69.83535	adult	CAS
165152	5/6/2017 12:12	2	-66.77016	-70.91751	adult	CAS
165152	5/6/2017 12:19	0	-66.76155	-70.90284	adult	CAS
165152	5/6/2017 12:23	0	-66.77201	-70.95037	adult	CAS
165152	5/6/2017 12:24	1	-66.7731	-70.94101	adult	CAS
165152	5/6/2017 13:51	B	-66.7928	-71.00894	adult	CAS
165152	5/6/2017 14:00	B	-66.80676	-71.07233	adult	CAS
165152	5/6/2017 14:06	B	-66.80055	-71.11207	adult	CAS
165152	5/6/2017 15:05	B	-66.81285	-71.16871	adult	CAS
165152	5/6/2017 15:38	1	-66.81896	-71.22088	adult	CAS
165152	5/6/2017 15:50	1	-66.8224	-71.23109	adult	CAS
165152	5/7/2017 12:07	2	-66.83765	-72.05188	adult	CAS
165152	5/7/2017 12:15	2	-66.84291	-72.04791	adult	CAS
165152	5/7/2017 12:59	1	-66.87201	-72.05962	adult	CAS
165152	5/7/2017 13:34	B	-66.88215	-72.08786	adult	CAS
165152	5/7/2017 13:50	A	-66.87545	-72.18464	adult	CAS
165152	5/7/2017 13:58	A	-66.88497	-72.23313	adult	CAS
165152	5/7/2017 14:40	B	-66.88434	-72.33153	adult	CAS
165152	5/7/2017 15:09	A	-66.88063	-72.39157	adult	CAS
165152	5/7/2017 15:25	B	-66.88474	-72.43638	adult	CAS
165152	5/7/2017 16:44	B	-66.89256	-72.56669	adult	CAS
165152	5/8/2017 12:04	A	-66.84034	-73.01311	adult	CAS
165152	5/8/2017 12:42	B	-66.83125	-73.0666	adult	CAS
165152	5/8/2017 12:57	3	-66.82748	-73.03986	adult	CAS
165152	5/8/2017 13:02	1	-66.83457	-73.05933	adult	CAS
165152	5/8/2017 13:25	A	-66.83128	-73.09003	adult	CAS
165152	5/8/2017 13:48	0	-66.82372	-73.08853	adult	CAS
165152	5/8/2017 14:22	2	-66.8186	-73.08747	adult	CAS
165152	5/8/2017 14:35	1	-66.82535	-73.05959	adult	CAS
165152	5/8/2017 15:07	1	-66.81022	-73.05804	adult	CAS
165152	5/8/2017 16:15	2	-66.77144	-73.0375	adult	CAS
165152	5/9/2017 12:22	0	-66.71373	-73.34305	adult	CAS
165152	5/9/2017 13:29	B	-66.6814	-73.27121	adult	CAS
165152	5/9/2017 14:06	2	-66.71524	-73.23193	adult	CAS
165152	5/9/2017 14:42	0	-66.69886	-73.23273	adult	CAS
165152	5/9/2017 16:27	1	-66.68562	-73.18822	adult	CAS
165152	5/10/2017 12:11	1	-66.57861	-73.49009	adult	CAS
165152	5/10/2017 12:40	0	-66.56683	-73.50437	adult	CAS
165152	5/10/2017 13:15	B	-66.56625	-73.46439	adult	CAS
165152	5/11/2017 12:24	1	-66.54496	-73.97814	adult	CAS
165152	5/11/2017 13:05	0	-66.54233	-73.97698	adult	CAS
165152	5/11/2017 13:08	0	-66.53899	-73.96613	adult	CAS
165152	5/11/2017 13:15	B	-66.56939	-74.02344	adult	CAS
165152	5/12/2017 12:06	1	-66.35119	-74.08716	adult	CAS
165152	5/12/2017 12:34	1	-66.35004	-74.07242	adult	CAS
165152	5/12/2017 13:01	B	-66.34918	-74.05303	adult	CAS
165152	5/12/2017 14:12	1	-66.37481	-74.04257	adult	CAS
165152	5/12/2017 15:25	1	-66.38126	-74.04019	adult	CAS
165152	5/12/2017 16:19	B	-66.37639	-73.94645	adult	CAS
165152	5/13/2017 12:04	0	-66.11105	-74.821	adult	CAS
165152	5/13/2017 12:38	B	-66.10185	-74.79281	adult	CAS
165152	5/13/2017 13:23	1	-66.12829	-74.71616	adult	CAS
165152	5/13/2017 13:37	0	-66.12667	-74.79174	adult	CAS
165152	5/13/2017 14:19	1	-66.13124	-74.77296	adult	CAS
165152	5/13/2017 14:27	0	-66.13127	-74.75564	adult	CAS
165152	5/13/2017 15:06	1	-66.13404	-74.79756	adult	CAS
165152	5/13/2017 15:19	1	-66.10095	-74.73424	adult	CAS
165152	5/13/2017 15:57	A	-66.14963	-74.77468	adult	CAS
165152	5/14/2017 12:10	1	-65.87058	-75.67615	adult	CAS
165152	5/14/2017 12:27	2	-65.87915	-75.6602	adult	CAS
165152	5/14/2017 13:13	2	-65.87562	-75.65915	adult	CAS
165152	5/14/2017 13:53	A	-65.84323	-75.67258	adult	CAS
165152	5/14/2017 13:54	B	-65.84316	-75.67251	adult	CAS
165152	5/14/2017 14:17	1	-65.84251	-75.66603	adult	CAS
165152	5/14/2017 14:38	0	-65.86717	-75.70932	adult	CAS
165152	5/14/2017 15:32	B	-65.90301	-75.63126	adult	CAS
165152	5/14/2017 16:24	1	-65.88292	-75.63535	adult	CAS
165152	5/14/2017 16:28	1	-65.85366	-75.66481	adult	CAS
165152	5/15/2017 12:26	A	-65.69558	-75.79099	adult	CAS
165152	5/15/2017 12:36	A	-65.68856	-75.80352	adult	CAS
165152	5/15/2017 12:37	0	-65.70342	-75.8461	adult	CAS
165152	5/15/2017 13:35	1	-65.70741	-75.80513	adult	CAS
165152	5/15/2017 14:05	0	-65.71172	-75.7975	adult	CAS
165152	5/15/2017 14:19	1	-65.69912	-75.75825	adult	CAS
165152	5/15/2017 14:21	1	-65.72387	-75.7774	adult	CAS
165152	5/15/2017 16:02	A	-65.72512	-75.80511	adult	CAS
165152	5/16/2017 12:10	1	-65.80652	-76.43812	adult	CAS
165152	5/16/2017 12:21	2	-65.80818	-76.43963	adult	CAS
165152	5/16/2017 14:04	1	-65.84631	-76.45952	adult	CAS
165152	5/16/2017 15:28	2	-65.87546	-76.47629	adult	CAS
165152	5/16/2017 15:38	A	-65.85674	-76.47525	adult	CAS
165152	5/17/2017 12:03	0	-65.91445	-76.72459	adult	CAS
165152	5/17/2017 12:35	1	-65.91487	-76.70676	adult	CAS
165152	5/17/2017 13:24	2	-65.91151	-76.75549	adult	CAS
165152	5/17/2017 13:37	0	-65.90241	-76.80032	adult	CAS
165152	5/17/2017 13:38	1	-65.91343	-76.75769	adult	CAS
165152	5/17/2017 14:36	1	-65.92347	-76.7586	adult	CAS
165152	5/17/2017 15:01	B	-65.92208	-76.7585	adult	CAS
165152	5/17/2017 15:21	1	-65.93403	-76.81104	adult	CAS
165152	5/17/2017 16:35	2	-65.90907	-76.79959	adult	CAS
165152	5/18/2017 12:09	B	-65.66887	-76.51077	adult	CAS
165152	5/18/2017 14:25	A	-65.57582	-76.88279	adult	CAS
165152	5/18/2017 15:04	0	-65.61822	-76.88677	adult	CAS
165152	5/18/2017 15:10	B	-65.61546	-76.89302	adult	CAS
165152	5/18/2017 16:04	0	-65.65378	-76.80376	adult	CAS
165152	5/19/2017 12:09	A	-65.55498	-76.49185	adult	CAS
165152	5/19/2017 12:17	1	-65.56834	-76.53363	adult	CAS
165152	5/19/2017 13:18	B	-65.56462	-76.52272	adult	CAS
165152	5/19/2017 13:58	B	-65.50368	-76.51119	adult	CAS
165152	5/19/2017 14:40	1	-65.4944	-76.56983	adult	CAS
165152	5/19/2017 15:32	1	-65.46002	-76.58291	adult	CAS
165152	5/19/2017 15:33	A	-65.46108	-76.56552	adult	CAS
165152	5/19/2017 16:23	0	-65.47373	-76.61298	adult	CAS
165152	5/20/2017 12:35	1	-65.20454	-76.23381	adult	CAS
165152	5/20/2017 13:01	B	-65.20541	-76.23332	adult	CAS
165152	5/20/2017 13:05	B	-65.19993	-76.23185	adult	CAS
165152	5/20/2017 13:27	2	-65.18142	-76.24702	adult	CAS
165152	5/20/2017 13:28	B	-65.18207	-76.24951	adult	CAS
165152	5/20/2017 14:13	B	-65.15812	-76.27043	adult	CAS
165152	5/20/2017 15:03	1	-65.15813	-76.32547	adult	CAS
165152	5/20/2017 15:08	B	-65.15602	-76.32712	adult	CAS
165152	5/20/2017 16:02	B	-65.14886	-76.35679	adult	CAS
165152	5/21/2017 12:12	1	-64.95821	-76.6402	adult	CAS
165152	5/21/2017 12:36	1	-64.96247	-76.67618	adult	CAS
165152	5/21/2017 14:02	B	-64.94668	-76.64753	adult	CAS
165152	5/21/2017 14:34	B	-64.92278	-76.91224	adult	CAS
165152	5/21/2017 14:50	B	-64.92173	-76.91405	adult	CAS
165152	5/21/2017 15:37	1	-64.90572	-77.03474	adult	CAS
165152	5/21/2017 16:12	1	-64.92906	-77.07858	adult	CAS
165152	5/22/2017 12:10	2	-64.68473	-77.98918	adult	CAS
165152	5/22/2017 12:41	2	-64.68841	-78.03838	adult	CAS
165152	5/22/2017 13:30	A	-64.69728	-78.16805	adult	CAS
165152	5/22/2017 13:53	B	-64.69785	-78.16726	adult	CAS
165152	5/22/2017 14:02	2	-64.69183	-78.17253	adult	CAS
165152	5/22/2017 14:23	B	-64.6879	-78.15641	adult	CAS
165152	5/22/2017 14:28	B	-64.69342	-78.20765	adult	CAS
165152	5/22/2017 15:13	2	-64.69269	-78.21719	adult	CAS
165152	5/22/2017 15:43	1	-64.67154	-78.27828	adult	CAS
165152	5/22/2017 16:16	B	-64.67468	-78.30683	adult	CAS
165152	5/22/2017 17:01	B	-64.67671	-78.33376	adult	CAS
165152	5/23/2017 12:22	3	-64.82977	-78.4668	adult	CAS
165152	5/23/2017 12:29	2	-64.82983	-78.48722	adult	CAS
165152	5/23/2017 13:11	A	-64.84669	-78.53123	adult	CAS
165152	5/23/2017 13:26	B	-64.85123	-78.5376	adult	CAS
165152	5/23/2017 13:33	2	-64.85596	-78.51177	adult	CAS
165152	5/23/2017 14:11	1	-64.87476	-78.4877	adult	CAS
165152	5/23/2017 14:13	1	-64.87731	-78.49061	adult	CAS
165152	5/23/2017 15:02	A	-64.91184	-78.48094	adult	CAS
165152	5/23/2017 15:10	2	-64.89169	-78.51991	adult	CAS
165152	5/23/2017 16:37	A	-64.92455	-78.56277	adult	CAS
165152	5/23/2017 16:48	1	-64.93337	-78.57368	adult	CAS
165152	5/24/2017 12:10	A	-65.25177	-78.70475	adult	CAS
165152	5/24/2017 12:18	3	-65.25321	-78.70865	adult	CAS
165152	5/24/2017 12:56	2	-65.27331	-78.70754	adult	CAS
165152	5/24/2017 12:59	1	-65.27818	-78.72922	adult	CAS
165152	5/24/2017 13:00	B	-65.27831	-78.72653	adult	CAS
165152	5/24/2017 14:01	B	-65.30736	-78.71108	adult	CAS
165152	5/24/2017 14:36	1	-65.32412	-78.67442	adult	CAS
165152	5/24/2017 14:40	1	-65.32684	-78.67517	adult	CAS
165152	5/24/2017 15:34	B	-65.3507	-78.66287	adult	CAS
165152	5/24/2017 16:13	1	-65.3768	-78.66774	adult	CAS
165152	5/24/2017 16:17	2	-65.37023	-78.66495	adult	CAS
165152	5/25/2017 12:04	1	-65.3572	-78.38583	adult	CAS
165152	5/25/2017 12:28	0	-65.35159	-78.34208	adult	CAS
165152	5/25/2017 12:34	1	-65.3605	-78.30836	adult	CAS
165152	5/25/2017 12:36	1	-65.34952	-78.33232	adult	CAS
165152	5/25/2017 13:25	0	-65.37651	-78.32565	adult	CAS
165152	5/25/2017 13:48	B	-65.385	-78.32362	adult	CAS
165152	5/25/2017 14:11	A	-65.3828	-78.30149	adult	CAS
165152	5/25/2017 14:11	B	-65.38443	-78.28294	adult	CAS
165152	5/25/2017 15:49	B	-65.37999	-78.28371	adult	CAS
165152	5/25/2017 15:57	A	-65.38792	-78.29229	adult	CAS
165152	5/26/2017 12:12	A	-65.30464	-77.96379	adult	CAS
165152	5/26/2017 13:07	0	-65.28868	-77.98087	adult	CAS
165152	5/26/2017 16:55	1	-65.36208	-77.93437	adult	CAS
165152	5/27/2017 13:06	2	-65.41957	-78.25759	adult	CAS
165152	5/27/2017 13:25	3	-65.41938	-78.25199	adult	CAS
165152	5/27/2017 13:26	B	-65.42214	-78.24144	adult	CAS
165152	5/27/2017 13:27	B	-65.41835	-78.21021	adult	CAS
165152	5/27/2017 14:24	B	-65.41956	-78.2149	adult	CAS
165152	5/27/2017 14:45	2	-65.44716	-78.16323	adult	CAS
165152	5/27/2017 15:12	1	-65.45598	-78.13674	adult	CAS
165152	5/27/2017 16:11	B	-65.46699	-78.12942	adult	CAS
165152	5/27/2017 16:21	0	-65.44394	-78.05939	adult	CAS
165152	5/27/2017 16:56	1	-65.45837	-77.99094	adult	CAS
165152	5/28/2017 12:27	1	-65.37595	-77.71872	adult	CAS
165152	5/28/2017 12:35	1	-65.38099	-77.77634	adult	CAS
165152	5/28/2017 13:05	1	-65.38804	-77.71866	adult	CAS
165152	5/28/2017 13:10	1	-65.38636	-77.69025	adult	CAS
165152	5/28/2017 13:12	3	-65.37889	-77.75107	adult	CAS
165152	5/28/2017 14:06	B	-65.38163	-77.70478	adult	CAS
165152	5/28/2017 14:13	2	-65.38411	-77.70716	adult	CAS
165152	5/28/2017 14:50	1	-65.39532	-77.76062	adult	CAS
165152	5/28/2017 16:35	1	-65.39832	-77.69556	adult	CAS
165152	5/29/2017 12:06	2	-65.36518	-76.94715	adult	CAS
165152	5/29/2017 12:35	1	-65.37689	-76.94045	adult	CAS
165152	5/29/2017 13:03	B	-65.37321	-76.94039	adult	CAS
165152	5/29/2017 13:42	B	-65.37412	-76.9152	adult	CAS
165152	5/29/2017 13:45	B	-65.37168	-76.91485	adult	CAS
165152	5/29/2017 14:29	2	-65.3595	-76.89656	adult	CAS
165152	5/29/2017 15:22	2	-65.39277	-76.91246	adult	CAS
165152	5/29/2017 15:29	1	-65.39216	-76.91662	adult	CAS
165152	5/29/2017 16:10	1	-65.35806	-76.87418	adult	CAS
165152	5/30/2017 12:26	2	-65.40732	-76.1263	adult	CAS
165152	5/30/2017 13:19	2	-65.3967	-76.09607	adult	CAS
165152	5/30/2017 13:24	1	-65.39408	-76.15635	adult	CAS
165152	5/30/2017 14:11	3	-65.38537	-76.10963	adult	CAS
165152	5/30/2017 14:31	A	-65.38419	-76.1305	adult	CAS
165152	5/30/2017 14:48	B	-65.37546	-76.16007	adult	CAS
165152	5/30/2017 15:09	B	-65.38776	-76.1709	adult	CAS
165152	5/30/2017 16:30	1	-65.40547	-76.0227	adult	CAS
165152	5/31/2017 12:09	2	-65.24623	-75.88926	adult	CAS
165152	5/31/2017 12:36	2	-65.24512	-75.89151	adult	CAS
165152	5/31/2017 12:39	B	-65.2437	-75.9001	adult	CAS
165152	5/31/2017 13:04	B	-65.23885	-75.87856	adult	CAS
165152	5/31/2017 13:25	B	-65.23271	-75.91044	adult	CAS
165152	5/31/2017 13:50	2	-65.20132	-75.88571	adult	CAS
165152	5/31/2017 14:21	1	-65.20522	-75.89743	adult	CAS
165152	5/31/2017 14:21	3	-65.1874	-75.89206	adult	CAS
165152	5/31/2017 15:27	1	-65.14947	-75.95067	adult	CAS
165152	5/31/2017 15:59	1	-65.1201	-75.9181	adult	CAS
165152	6/1/2017 12:10	1	-64.94311	-76.72292	adult	CAS
165152	6/1/2017 12:26	3	-64.93394	-76.68397	adult	CAS
165152	6/1/2017 12:39	B	-64.93099	-76.6864	adult	CAS
165152	6/1/2017 13:04	0	-64.92774	-76.69101	adult	CAS
165152	6/1/2017 14:10	1	-64.91679	-76.71088	adult	CAS
165152	6/1/2017 14:26	1	-64.93616	-76.77109	adult	CAS
165152	6/1/2017 15:11	2	-64.92822	-76.83607	adult	CAS
165152	6/1/2017 15:28	1	-64.92522	-76.83462	adult	CAS
165152	6/1/2017 16:53	A	-64.93136	-76.8994	adult	CAS
165152	6/2/2017 12:13	2	-64.90154	-77.22612	adult	CAS
165152	6/2/2017 12:35	2	-64.90088	-77.22232	adult	CAS
165152	6/2/2017 13:06	0	-64.90839	-77.24915	adult	CAS
165152	6/2/2017 13:18	A	-64.9062	-77.29388	adult	CAS
165152	6/2/2017 13:55	B	-64.90575	-77.32956	adult	CAS
165152	6/2/2017 14:07	3	-64.89964	-77.34317	adult	CAS
165152	6/2/2017 14:43	2	-64.91213	-77.41419	adult	CAS
165152	6/2/2017 14:58	3	-64.90809	-77.42412	adult	CAS
165152	6/2/2017 15:46	B	-64.91214	-77.46646	adult	CAS
165152	6/2/2017 16:31	A	-64.92422	-77.55427	adult	CAS
165152	6/2/2017 16:36	1	-64.91844	-77.51659	adult	CAS
165152	6/3/2017 12:04	0	-65.1059	-77.51619	adult	CAS
165152	6/3/2017 12:12	1	-65.08951	-77.50451	adult	CAS
165152	6/3/2017 12:42	2	-65.11509	-77.53317	adult	CAS
165152	6/3/2017 12:46	1	-65.12024	-77.51572	adult	CAS
165152	6/3/2017 13:41	2	-65.13884	-77.49666	adult	CAS
165152	6/3/2017 13:46	1	-65.13824	-77.49058	adult	CAS
165152	6/3/2017 13:53	1	-65.13965	-77.47735	adult	CAS
165152	6/3/2017 14:24	A	-65.15886	-77.49624	adult	CAS
165152	6/3/2017 14:27	2	-65.1752	-77.4944	adult	CAS
165152	6/3/2017 16:06	3	-65.22258	-77.51495	adult	CAS
165152	6/3/2017 16:10	2	-65.21402	-77.50475	adult	CAS
165152	6/4/2017 12:25	2	-65.60193	-76.99667	adult	CAS
165152	6/4/2017 13:28	A	-65.60898	-76.98588	adult	CAS
165152	6/4/2017 13:33	2	-65.61579	-76.99406	adult	CAS
165152	6/4/2017 13:54	3	-65.61878	-77.01571	adult	CAS
165152	6/4/2017 14:06	A	-65.62045	-76.99607	adult	CAS
165152	6/4/2017 15:34	2	-65.61709	-76.99963	adult	CAS
165152	6/4/2017 15:48	1	-65.63832	-76.99077	adult	CAS
165152	6/5/2017 12:06	1	-65.98982	-76.72181	adult	CAS
165152	6/5/2017 12:56	B	-65.99695	-76.70783	adult	CAS
165152	6/5/2017 13:04	A	-66.01116	-76.70582	adult	CAS
165152	6/5/2017 13:21	3	-66.01068	-76.70773	adult	CAS
165152	6/5/2017 13:24	2	-66.01635	-76.70425	adult	CAS
165152	6/5/2017 13:43	2	-66.01128	-76.70091	adult	CAS
165152	6/5/2017 14:46	B	-66.01462	-76.67985	adult	CAS
165152	6/5/2017 15:06	2	-66.0108	-76.69152	adult	CAS
165152	6/5/2017 15:25	3	-66.01242	-76.70854	adult	CAS
165152	6/5/2017 16:38	A	-65.99972	-76.72585	adult	CAS
165152	6/6/2017 12:37	0	-66.24934	-77.15292	adult	CAS
165152	6/6/2017 13:09	2	-66.26045	-77.15545	adult	CAS
165152	6/6/2017 13:25	1	-66.26782	-77.1545	adult	CAS
165152	6/6/2017 14:20	B	-66.27493	-77.16888	adult	CAS
165152	6/6/2017 14:35	A	-66.28041	-77.18298	adult	CAS
165152	6/6/2017 14:51	B	-66.28297	-77.18533	adult	CAS
165152	6/6/2017 15:06	A	-66.28985	-77.20997	adult	CAS
165152	6/6/2017 16:12	1	-66.30539	-77.22788	adult	CAS
165152	6/7/2017 12:12	1	-66.46092	-77.56948	adult	CAS
165152	6/7/2017 13:06	1	-66.46654	-77.50037	adult	CAS
165152	6/7/2017 14:03	B	-66.45512	-77.50179	adult	CAS
165152	6/7/2017 14:03	B	-66.46062	-77.4916	adult	CAS
165152	6/7/2017 14:43	3	-66.45301	-77.55186	adult	CAS
165152	6/7/2017 14:43	A	-66.44447	-77.56659	adult	CAS
165152	6/7/2017 16:27	1	-66.46548	-77.54634	adult	CAS
165152	6/8/2017 12:02	B	-66.61508	-77.92561	adult	CAS
165152	6/8/2017 12:46	1	-66.56299	-77.93393	adult	CAS
165152	6/8/2017 14:23	1	-66.597	-78.08529	adult	CAS
165152	6/8/2017 14:25	0	-66.58551	-78.13244	adult	CAS
165152	6/8/2017 15:10	3	-66.60435	-78.11334	adult	CAS
165152	6/8/2017 15:21	1	-66.61224	-78.10436	adult	CAS
165152	6/8/2017 16:07	1	-66.62863	-78.11066	adult	CAS
165152	6/9/2017 12:23	2	-66.36773	-78.03134	adult	CAS
165152	6/9/2017 12:33	2	-66.37234	-78.01058	adult	CAS
165152	6/9/2017 13:02	B	-66.37407	-78.04671	adult	CAS
165152	6/9/2017 13:04	1	-66.37568	-78.04174	adult	CAS
165152	6/9/2017 13:14	0	-66.36628	-77.99428	adult	CAS
165152	6/9/2017 14:06	1	-66.37179	-77.95222	adult	CAS
165152	6/9/2017 14:16	A	-66.33746	-77.93224	adult	CAS
165152	6/9/2017 14:38	A	-66.35779	-77.93542	adult	CAS
165152	6/9/2017 14:56	B	-66.35784	-77.93466	adult	CAS
165152	6/9/2017 15:42	2	-66.33703	-77.8918	adult	CAS
165152	6/9/2017 16:17	1	-66.3106	-77.80525	adult	CAS
165152	6/10/2017 12:05	2	-65.87286	-77.47256	adult	CAS
165152	6/10/2017 12:20	2	-65.86776	-77.43563	adult	CAS
165152	6/10/2017 12:29	0	-65.87211	-77.42921	adult	CAS
165152	6/10/2017 12:38	1	-65.8788	-77.43379	adult	CAS
165152	6/10/2017 13:02	B	-65.86171	-77.40751	adult	CAS
165152	6/10/2017 13:38	0	-65.83461	-77.29935	adult	CAS
165152	6/10/2017 14:10	0	-65.83494	-77.3981	adult	CAS
165152	6/10/2017 15:26	0	-65.81226	-77.423	adult	CAS
165152	6/10/2017 15:48	1	-65.82971	-77.43664	adult	CAS
165152	6/11/2017 12:11	1	-65.41741	-77.29199	adult	CAS
165152	6/11/2017 12:34	1	-65.42593	-77.25188	adult	CAS
165152	6/11/2017 13:22	0	-65.44406	-77.2069	adult	CAS
165152	6/11/2017 13:37	1	-65.42225	-77.21249	adult	CAS
165152	6/12/2017 13:08	1	-65.08358	-77.17448	adult	CAS
165152	6/12/2017 13:27	0	-65.09504	-77.17799	adult	CAS
165152	6/12/2017 14:38	0	-65.08081	-77.14082	adult	CAS
165152	6/12/2017 15:34	0	-65.08201	-77.26732	adult	CAS
165152	6/12/2017 16:23	1	-65.07682	-77.23869	adult	CAS
165152	6/12/2017 16:25	1	-65.0764	-77.23415	adult	CAS
165152	6/13/2017 12:37	0	-64.57842	-77.37461	adult	CAS
165152	6/13/2017 13:04	0	-64.54292	-77.37354	adult	CAS
165152	6/13/2017 13:34	0	-64.53799	-77.34172	adult	CAS
165152	6/13/2017 14:18	A	-64.53097	-77.25037	adult	CAS
165152	6/13/2017 14:22	3	-64.533	-77.25591	adult	CAS
165152	6/13/2017 15:14	B	-64.51518	-77.25587	adult	CAS
165152	6/14/2017 12:06	1	-64.20724	-77.25821	adult	CAS
165152	6/14/2017 12:14	1	-64.19057	-77.29414	adult	CAS
165152	6/14/2017 12:37	1	-64.20756	-77.27148	adult	CAS
165152	6/14/2017 13:11	A	-64.19061	-77.27008	adult	CAS
165152	6/14/2017 13:16	2	-64.1885	-77.30017	adult	CAS
165152	6/14/2017 13:43	A	-64.15805	-77.26494	adult	CAS
165152	6/14/2017 13:57	A	-64.15543	-77.26541	adult	CAS
165152	6/14/2017 14:57	B	-64.17282	-77.2784	adult	CAS
165152	6/14/2017 15:23	1	-64.1564	-77.26588	adult	CAS
165152	6/14/2017 15:40	1	-64.15874	-77.26895	adult	CAS
165152	6/15/2017 12:03	0	-63.92349	-77.12705	adult	CAS
165152	6/15/2017 12:10	1	-63.92185	-77.12879	adult	CAS
165152	6/15/2017 12:57	B	-63.91897	-77.13045	adult	CAS
165152	6/15/2017 12:58	2	-63.89343	-77.18319	adult	CAS
165152	6/15/2017 13:15	3	-63.88158	-77.17147	adult	CAS
165152	6/15/2017 13:36	B	-63.88553	-77.17541	adult	CAS
165152	6/15/2017 14:40	B	-63.8747	-77.18732	adult	CAS
165152	6/15/2017 14:52	2	-63.88839	-77.29573	adult	CAS
165152	6/15/2017 15:24	1	-63.91701	-77.29503	adult	CAS
165152	6/15/2017 16:30	1	-63.91633	-77.30062	adult	CAS
165152	6/15/2017 17:00	B	-63.91443	-77.33551	adult	CAS
165152	6/16/2017 12:35	0	-64.10328	-77.78735	adult	CAS
165152	6/16/2017 12:38	A	-64.10431	-77.78074	adult	CAS
165152	6/16/2017 13:13	0	-64.10319	-77.83903	adult	CAS
165152	6/16/2017 13:28	B	-64.10474	-77.86912	adult	CAS
165152	6/16/2017 14:12	B	-64.11438	-77.92257	adult	CAS
165152	6/16/2017 14:22	A	-64.10434	-77.93462	adult	CAS
165152	6/16/2017 14:38	B	-64.10609	-77.93724	adult	CAS
165152	6/16/2017 14:56	1	-64.10693	-77.94383	adult	CAS
165152	6/16/2017 15:49	B	-64.10927	-78.0231	adult	CAS
165152	6/16/2017 16:42	1	-64.10883	-78.02171	adult	CAS
165152	6/17/2017 12:10	0	-63.98945	-78.37428	adult	CAS
165152	6/17/2017 12:40	2	-63.9905	-78.4629	adult	CAS
165152	6/17/2017 12:56	1	-63.99617	-78.48889	adult	CAS
165152	6/17/2017 12:57	1	-63.99655	-78.49583	adult	CAS
165152	6/17/2017 13:54	B	-64.00049	-78.51379	adult	CAS
165152	6/17/2017 14:36	1	-64.02082	-78.61388	adult	CAS
165152	6/17/2017 15:32	1	-64.00889	-78.64285	adult	CAS
165152	6/17/2017 15:36	A	-64.01429	-78.63943	adult	CAS
165152	6/17/2017 16:21	0	-64.03535	-78.62628	adult	CAS
165152	6/18/2017 12:30	2	-63.92637	-79.16304	adult	CAS
165152	6/18/2017 12:31	1	-63.92516	-79.16127	adult	CAS
165152	6/18/2017 12:36	1	-63.92317	-79.16682	adult	CAS
165152	6/18/2017 13:19	2	-63.92375	-79.18807	adult	CAS
165152	6/18/2017 13:27	A	-63.91881	-79.17969	adult	CAS
165152	6/18/2017 14:07	B	-63.92092	-79.17874	adult	CAS
165152	6/18/2017 15:01	1	-63.93436	-79.30018	adult	CAS
165152	6/18/2017 15:13	B	-63.93947	-79.31096	adult	CAS
165152	6/18/2017 15:56	A	-63.96617	-79.32218	adult	CAS
165152	6/18/2017 16:37	1	-63.97241	-79.35928	adult	CAS
165152	6/19/2017 12:11	2	-63.92896	-79.77272	adult	CAS
165152	6/19/2017 12:13	2	-63.92781	-79.78288	adult	CAS
165152	6/19/2017 12:18	3	-63.92827	-79.77512	adult	CAS
165152	6/19/2017 13:11	1	-63.93484	-79.76821	adult	CAS
165152	6/19/2017 13:58	0	-63.94503	-79.71405	adult	CAS
165152	6/19/2017 13:59	A	-63.94164	-79.82287	adult	CAS
165152	6/19/2017 14:31	1	-63.95403	-79.88524	adult	CAS
165152	6/19/2017 14:54	B	-63.94289	-79.88179	adult	CAS
165152	6/19/2017 15:37	1	-63.94301	-79.88167	adult	CAS
165152	6/19/2017 16:06	1	-63.93962	-79.87514	adult	CAS
165152	6/20/2017 12:02	B	-63.93233	-79.9326	adult	CAS
165152	6/20/2017 12:07	2	-63.89618	-80.06775	adult	CAS
165152	6/20/2017 12:18	1	-63.89971	-80.06799	adult	CAS
165152	6/20/2017 13:28	1	-63.90111	-80.08524	adult	CAS
165152	6/20/2017 13:37	0	-63.90446	-80.15199	adult	CAS
165152	6/20/2017 13:41	B	-63.91012	-80.12165	adult	CAS
165152	6/20/2017 14:00	B	-63.90261	-80.12241	adult	CAS
165152	6/20/2017 14:28	B	-63.91552	-80.15116	adult	CAS
165152	6/20/2017 15:12	1	-63.9459	-80.16433	adult	CAS
165152	6/20/2017 15:38	1	-63.91993	-80.19241	adult	CAS
165152	6/20/2017 16:57	A	-63.90407	-80.23167	adult	CAS
165152	6/21/2017 12:29	B	-64.06211	-80.3269	adult	CAS
165152	6/21/2017 13:04	A	-64.04426	-80.23477	adult	CAS
165152	6/21/2017 13:12	1	-64.04896	-80.32014	adult	CAS
165152	6/21/2017 13:26	3	-64.08271	-80.18925	adult	CAS
165152	6/21/2017 13:36	A	-64.08027	-80.18977	adult	CAS
165152	6/21/2017 14:12	B	-64.10038	-80.17216	adult	CAS
165152	6/21/2017 15:06	1	-64.10901	-80.18609	adult	CAS
165152	6/21/2017 15:55	B	-64.12585	-80.19696	adult	CAS
165152	6/21/2017 16:42	B	-64.11726	-80.26959	adult	CAS
165152	6/22/2017 12:36	2	-64.10159	-80.47231	adult	CAS
165152	6/22/2017 13:24	1	-64.12112	-80.48	adult	CAS
165152	6/22/2017 14:34	0	-64.12145	-80.50794	adult	CAS
165152	6/22/2017 14:36	2	-64.13533	-80.51131	adult	CAS
165152	6/22/2017 15:32	A	-64.14929	-80.54452	adult	CAS
165152	6/22/2017 16:12	0	-64.14147	-80.60568	adult	CAS
165152	6/22/2017 16:12	2	-64.12963	-80.62356	adult	CAS
165152	6/23/2017 12:11	A	-64.12102	-80.96692	adult	CAS
165152	6/23/2017 12:24	1	-64.1193	-80.93526	adult	CAS
165152	6/23/2017 12:29	2	-64.12195	-80.98143	adult	CAS
165152	6/23/2017 13:12	2	-64.13819	-81.02304	adult	CAS
165152	6/23/2017 13:26	1	-64.13806	-80.98472	adult	CAS
165152	6/23/2017 13:52	B	-64.13596	-80.9127	adult	CAS
165152	6/23/2017 14:04	1	-64.16405	-81.00645	adult	CAS
165152	6/23/2017 14:10	A	-64.17395	-80.99719	adult	CAS
165152	6/23/2017 14:54	1	-64.18776	-80.9937	adult	CAS
165152	6/23/2017 15:10	2	-64.16959	-81.01391	adult	CAS
165152	6/23/2017 15:39	A	-64.17539	-81.04116	adult	CAS
165152	6/24/2017 12:11	3	-64.25118	-80.37812	adult	CAS
165152	6/24/2017 13:03	0	-64.26087	-80.32238	adult	CAS
165152	6/24/2017 13:09	2	-64.26157	-80.3806	adult	CAS
165152	6/24/2017 13:27	2	-64.27793	-80.36281	adult	CAS
165152	6/24/2017 13:39	2	-64.27152	-80.36755	adult	CAS
165152	6/24/2017 14:42	B	-64.29981	-80.403	adult	CAS
165152	6/24/2017 14:51	B	-64.30771	-80.3784	adult	CAS
165152	6/24/2017 15:14	A	-64.31706	-80.40799	adult	CAS
165152	6/24/2017 15:34	1	-64.32912	-80.41807	adult	CAS
165152	6/24/2017 16:51	0	-64.33631	-80.47555	adult	CAS
165152	6/25/2017 13:04	1	-64.61779	-80.19806	adult	CAS
165152	6/25/2017 13:29	0	-64.63509	-80.17254	adult	CAS
165152	6/25/2017 14:27	B	-64.63819	-80.23374	adult	CAS
165152	6/25/2017 14:29	B	-64.6449	-80.18721	adult	CAS
165152	6/25/2017 14:42	A	-64.64538	-80.25178	adult	CAS
165152	6/25/2017 15:10	A	-64.66655	-80.28724	adult	CAS
165152	6/25/2017 16:11	B	-64.67741	-80.3001	adult	CAS
165152	6/25/2017 16:18	1	-64.66934	-80.25007	adult	CAS
165152	6/26/2017 12:30	1	-64.95553	-80.79063	adult	CAS
165152	6/26/2017 12:31	1	-64.95609	-80.7934	adult	CAS
165152	6/26/2017 12:37	1	-64.95372	-80.79455	adult	CAS
165152	6/26/2017 13:10	1	-64.96477	-80.82752	adult	CAS
165152	6/26/2017 14:05	A	-64.97874	-80.9072	adult	CAS
165152	6/26/2017 14:10	A	-64.98311	-80.87609	adult	CAS
165152	6/26/2017 14:21	B	-64.98682	-80.87979	adult	CAS
165152	6/26/2017 14:55	0	-64.98673	-80.95065	adult	CAS
165152	6/26/2017 15:48	A	-65.00165	-81.00346	adult	CAS
165152	6/26/2017 15:49	B	-65.00429	-81.01607	adult	CAS
165152	6/26/2017 16:36	1	-65.02301	-81.02525	adult	CAS
165152	6/27/2017 12:04	B	-65.19292	-81.26742	adult	CAS
165152	6/27/2017 12:12	2	-65.20077	-81.27648	adult	CAS
165152	6/27/2017 12:24	2	-65.20101	-81.26135	adult	CAS
165152	6/27/2017 12:52	2	-65.20458	-81.30916	adult	CAS
165152	6/27/2017 13:40	3	-65.21629	-81.32597	adult	CAS
165152	6/27/2017 13:42	1	-65.21631	-81.33834	adult	CAS
165152	6/27/2017 13:52	0	-65.22288	-81.33954	adult	CAS
165152	6/27/2017 14:08	2	-65.21792	-81.33385	adult	CAS
165152	6/27/2017 14:34	3	-65.22931	-81.36907	adult	CAS
165152	6/27/2017 15:20	B	-65.2435	-81.41931	adult	CAS
165152	6/27/2017 15:28	B	-65.25045	-81.41729	adult	CAS
165152	6/27/2017 16:10	A	-65.27192	-81.45265	adult	CAS
165152	6/27/2017 16:57	2	-65.27387	-81.45866	adult	CAS
165152	6/28/2017 12:14	A	-65.2929	-81.51305	adult	CAS
165152	6/28/2017 12:28	3	-65.29908	-81.52284	adult	CAS
165152	6/28/2017 13:09	A	-65.3095	-81.55255	adult	CAS
165152	6/28/2017 13:26	A	-65.30703	-81.50726	adult	CAS
165152	6/28/2017 13:27	1	-65.29284	-81.54797	adult	CAS
165152	6/28/2017 13:54	A	-65.26463	-81.53315	adult	CAS
165152	6/28/2017 14:10	1	-65.31085	-81.48995	adult	CAS
165152	6/28/2017 15:07	B	-65.31939	-81.5229	adult	CAS
165152	6/28/2017 15:52	1	-65.32843	-81.41851	adult	CAS
165152	6/28/2017 16:24	A	-65.33514	-81.37318	adult	CAS
165152	6/29/2017 12:10	2	-65.47237	-81.61708	adult	CAS
165152	6/29/2017 12:37	1	-65.47445	-81.61179	adult	CAS
165152	6/29/2017 13:02	2	-65.47483	-81.62527	adult	CAS
165152	6/29/2017 13:06	1	-65.47503	-81.608	adult	CAS
165152	6/29/2017 13:43	1	-65.48125	-81.59738	adult	CAS
165152	6/29/2017 13:44	1	-65.47406	-81.62857	adult	CAS
165152	6/29/2017 14:16	3	-65.49316	-81.59614	adult	CAS
165152	6/29/2017 14:47	B	-65.50323	-81.58928	adult	CAS
165152	6/29/2017 15:27	1	-65.50885	-81.64904	adult	CAS
165152	6/29/2017 15:57	1	-65.49527	-81.63198	adult	CAS
165152	6/30/2017 12:07	2	-65.51341	-81.73894	adult	CAS
165152	6/30/2017 12:36	1	-65.51179	-81.75405	adult	CAS
165152	6/30/2017 13:26	0	-65.52236	-81.72514	adult	CAS
165152	6/30/2017 13:31	1	-65.5265	-81.78512	adult	CAS
165152	6/30/2017 13:42	B	-65.53388	-81.75114	adult	CAS
165152	6/30/2017 14:25	2	-65.52736	-81.7918	adult	CAS
165152	6/30/2017 15:08	1	-65.53151	-81.85897	adult	CAS
165152	6/30/2017 15:25	B	-65.53463	-81.8729	adult	CAS
165152	6/30/2017 16:02	B	-65.53478	-81.90297	adult	CAS
165152	6/30/2017 16:52	A	-65.53858	-81.85571	adult	CAS
165152	6/30/2017 17:00	B	-65.53897	-81.85723	adult	CAS
165152	7/1/2017 12:12	1	-65.61742	-82.08953	adult	CAS
165152	7/1/2017 12:24	A	-65.61232	-82.114	adult	CAS
165152	7/1/2017 13:09	2	-65.61789	-82.11163	adult	CAS
165152	7/1/2017 13:13	B	-65.6198	-82.09818	adult	CAS
165152	7/1/2017 13:54	B	-65.61644	-82.13026	adult	CAS
165152	7/1/2017 14:03	2	-65.62284	-82.12311	adult	CAS
165152	7/1/2017 14:51	2	-65.64366	-82.15675	adult	CAS
165152	7/1/2017 14:55	1	-65.64024	-82.17406	adult	CAS
165152	7/1/2017 15:40	B	-65.65393	-82.24268	adult	CAS
165152	7/1/2017 16:28	1	-65.65589	-82.25343	adult	CAS
165152	7/1/2017 16:33	2	-65.6612	-82.22236	adult	CAS
165152	7/3/2017 12:13	1	-66.1012	-82.96026	adult	CAS
165152	7/3/2017 12:25	3	-66.09813	-82.92641	adult	CAS
165152	7/3/2017 13:05	1	-66.11155	-82.96162	adult	CAS
165152	7/3/2017 13:21	1	-66.115	-82.9062	adult	CAS
165152	7/3/2017 13:48	A	-66.12492	-82.88764	adult	CAS
165152	7/3/2017 14:09	1	-66.11799	-82.9068	adult	CAS
165152	7/3/2017 14:38	1	-66.1308	-82.91119	adult	CAS
165152	7/3/2017 15:05	B	-66.14439	-82.91281	adult	CAS
165152	7/3/2017 15:29	A	-66.15802	-82.92183	adult	CAS
165152	7/3/2017 15:44	A	-66.16631	-82.94946	adult	CAS
165152	7/5/2017 12:11	1	-66.55476	-83.88387	adult	CAS
165152	7/5/2017 12:32	2	-66.55646	-83.89798	adult	CAS
165152	7/5/2017 12:37	A	-66.54834	-83.89662	adult	CAS
165152	7/5/2017 13:24	1	-66.54966	-83.83412	adult	CAS
165152	7/5/2017 13:52	B	-66.55699	-83.79992	adult	CAS
165152	7/5/2017 14:15	0	-66.53109	-83.84365	adult	CAS
165152	7/5/2017 14:22	0	-66.53478	-83.85422	adult	CAS
165152	7/5/2017 14:30	3	-66.55178	-83.79018	adult	CAS
165152	7/5/2017 15:06	2	-66.52159	-83.71842	adult	CAS
165152	7/5/2017 16:09	2	-66.49236	-83.7099	adult	CAS
165152	7/5/2017 16:44	A	-66.47371	-83.75913	adult	CAS
165152	7/7/2017 12:10	2	-66.40447	-83.63065	adult	CAS
165152	7/7/2017 12:41	3	-66.40804	-83.65685	adult	CAS
165152	7/7/2017 13:05	0	-66.40492	-83.66768	adult	CAS
165152	7/7/2017 13:34	2	-66.42082	-83.66238	adult	CAS
165152	7/7/2017 13:39	0	-66.42352	-83.66494	adult	CAS
165152	7/7/2017 14:24	2	-66.43893	-83.67893	adult	CAS
165152	7/7/2017 14:43	B	-66.44173	-83.68054	adult	CAS
165152	7/7/2017 15:07	2	-66.46466	-83.69307	adult	CAS
165152	7/7/2017 15:34	B	-66.46285	-83.68038	adult	CAS
165152	7/7/2017 16:08	A	-66.49935	-83.62655	adult	CAS
165152	7/7/2017 16:45	A	-66.52772	-83.63834	adult	CAS
165152	7/8/2017 14:06	2	-66.59577	-83.75939	adult	CAS
165152	7/8/2017 14:17	B	-66.60229	-83.74279	adult	CAS
165152	7/9/2017 12:10	2	-66.48486	-84.01577	adult	CAS
165152	7/9/2017 12:56	3	-66.48703	-83.99362	adult	CAS
165152	7/9/2017 13:22	2	-66.47869	-84.01086	adult	CAS
165152	7/9/2017 13:41	1	-66.47583	-84.02768	adult	CAS
165152	7/9/2017 13:52	A	-66.46831	-84.03352	adult	CAS
165152	7/9/2017 14:35	A	-66.47452	-83.96852	adult	CAS
165152	7/9/2017 15:10	B	-66.47706	-83.95836	adult	CAS
165152	7/9/2017 15:23	2	-66.45827	-84.04091	adult	CAS
165152	7/11/2017 13:03	B	-65.61469	-85.03047	adult	CAS
165152	7/11/2017 14:40	1	-65.57863	-85.0697	adult	CAS
165152	7/11/2017 14:42	B	-65.57836	-85.06998	adult	CAS
165152	7/11/2017 14:44	1	-65.5754	-85.06246	adult	CAS
165152	7/11/2017 14:44	A	-65.57676	-85.05699	adult	CAS
165152	7/11/2017 15:37	B	-65.57385	-85.09798	adult	CAS
165152	7/11/2017 16:21	B	-65.57337	-85.11815	adult	CAS
165152	7/11/2017 16:26	B	-65.57263	-85.12174	adult	CAS
165152	7/12/2017 12:31	2	-65.36814	-85.71757	adult	CAS
165152	7/12/2017 12:39	A	-65.37714	-85.68966	adult	CAS
165152	7/12/2017 12:41	2	-65.36677	-85.74066	adult	CAS
165152	7/12/2017 12:51	1	-65.37578	-85.72062	adult	CAS
165152	7/13/2017 12:11	B	-65.44679	-86.34331	adult	CAS
165152	7/13/2017 12:20	2	-65.46404	-86.36802	adult	CAS
165152	7/13/2017 12:41	1	-65.46362	-86.39312	adult	CAS
165152	7/13/2017 13:18	B	-65.46158	-86.40648	adult	CAS
165152	7/13/2017 13:37	0	-65.48321	-86.39181	adult	CAS
165152	7/13/2017 14:05	0	-65.49817	-86.38788	adult	CAS
165152	7/13/2017 15:20	1	-65.52103	-86.39728	adult	CAS
165152	7/13/2017 15:40	1	-65.51181	-86.46472	adult	CAS
165152	7/13/2017 16:58	2	-65.51278	-86.49756	adult	CAS
165152	7/15/2017 12:16	1	-65.96303	-86.77172	adult	CAS
165152	7/15/2017 12:38	2	-65.96364	-86.80977	adult	CAS
165152	7/15/2017 13:02	1	-65.95747	-86.79374	adult	CAS
165152	7/15/2017 13:14	1	-65.95842	-86.78605	adult	CAS
165152	7/15/2017 14:00	1	-65.95478	-86.79999	adult	CAS
165152	7/15/2017 14:19	2	-65.95899	-86.82416	adult	CAS
165152	7/15/2017 14:54	A	-65.96938	-86.8152	adult	CAS
165152	7/15/2017 15:38	B	-65.97109	-86.81563	adult	CAS
165152	7/15/2017 15:58	2	-65.98185	-86.96301	adult	CAS
165152	7/15/2017 16:40	1	-65.98407	-86.9947	adult	CAS
165152	7/16/2017 12:08	1	-65.94844	-87.58767	adult	CAS
165152	7/16/2017 12:56	2	-65.94644	-87.56654	adult	CAS
165152	7/17/2017 12:12	2	-66.06721	-88.09728	adult	CAS
165152	7/17/2017 12:37	2	-66.06861	-88.11194	adult	CAS
165152	7/17/2017 13:15	0	-66.07832	-88.11441	adult	CAS
165152	7/17/2017 13:35	3	-66.08291	-88.12094	adult	CAS
165152	7/17/2017 14:55	2	-66.10832	-88.18871	adult	CAS
165152	7/17/2017 15:17	B	-66.11723	-88.2245	adult	CAS
165152	7/17/2017 15:58	2	-66.11445	-88.24758	adult	CAS
165152	7/17/2017 16:35	B	-66.11269	-88.22911	adult	CAS
165152	7/18/2017 12:14	2	-66.26881	-88.51166	adult	CAS
165152	7/18/2017 12:44	1	-66.27503	-88.48337	adult	CAS
165152	7/18/2017 13:16	B	-66.27591	-88.48952	adult	CAS
165152	7/19/2017 12:13	1	-66.33493	-88.90752	adult	CAS
165152	7/19/2017 12:53	A	-66.33659	-88.92709	adult	CAS
165152	7/19/2017 13:03	2	-66.33047	-88.8873	adult	CAS
165152	7/19/2017 13:12	2	-66.34351	-88.91	adult	CAS
165152	7/19/2017 14:27	3	-66.35941	-88.91942	adult	CAS
165152	7/19/2017 14:54	0	-66.36605	-88.9604	adult	CAS
165152	7/19/2017 15:12	1	-66.35329	-88.99838	adult	CAS
165152	7/19/2017 15:32	2	-66.35947	-89.02179	adult	CAS
165152	7/19/2017 16:11	B	-66.36013	-89.0431	adult	CAS
165152	7/19/2017 16:57	0	-66.38546	-89.08489	adult	CAS
165152	7/20/2017 12:28	B	-66.40038	-89.37386	adult	CAS
165152	7/20/2017 12:31	2	-66.4041	-89.39975	adult	CAS
165152	7/20/2017 13:00	3	-66.40955	-89.38481	adult	CAS
165152	7/21/2017 12:56	B	-66.62823	-89.4327	adult	CAS
165152	7/21/2017 14:29	A	-66.61478	-89.34815	adult	CAS
165152	7/21/2017 14:29	1	-66.60927	-89.33242	adult	CAS
165152	7/21/2017 14:32	1	-66.60779	-89.34193	adult	CAS
165152	7/21/2017 15:33	B	-66.61915	-89.33643	adult	CAS
165152	7/21/2017 16:17	B	-66.61453	-89.23218	adult	CAS
165152	7/22/2017 13:59	B	-66.50943	-89.93519	adult	CAS
165152	7/23/2017 12:11	2	-66.33462	-90.24067	adult	CAS
165152	7/23/2017 12:23	1	-66.33342	-90.20896	adult	CAS
165152	7/23/2017 13:03	2	-66.3367	-90.2428	adult	CAS
165152	7/23/2017 13:08	A	-66.34348	-90.22901	adult	CAS
165152	7/23/2017 13:32	B	-66.35009	-90.21933	adult	CAS
165152	7/23/2017 13:53	2	-66.35329	-90.24703	adult	CAS
165152	7/23/2017 14:10	B	-66.35436	-90.25178	adult	CAS
165152	7/23/2017 14:43	B	-66.3582	-90.24665	adult	CAS
165152	7/23/2017 14:46	B	-66.35659	-90.22773	adult	CAS
165152	7/23/2017 15:09	B	-66.35651	-90.18308	adult	CAS
165152	7/23/2017 15:35	1	-66.38227	-90.14111	adult	CAS
165152	7/23/2017 16:47	1	-66.37592	-90.09277	adult	CAS
165152	7/25/2017 12:11	1	-66.19617	-91.46908	adult	CAS
165152	7/25/2017 12:26	1	-66.1983	-91.4676	adult	CAS
165152	7/25/2017 13:12	1	-66.20482	-91.52093	adult	CAS
165152	7/25/2017 13:37	3	-66.22234	-91.5317	adult	CAS
165152	7/25/2017 14:07	2	-66.22006	-91.55602	adult	CAS
165152	7/25/2017 14:07	2	-66.22172	-91.55939	adult	CAS
165152	7/25/2017 14:52	1	-66.20397	-91.64277	adult	CAS
165152	7/25/2017 15:21	B	-66.19975	-91.67234	adult	CAS
165152	7/25/2017 15:48	A	-66.21688	-91.64943	adult	CAS
165152	7/25/2017 15:50	B	-66.20844	-91.64716	adult	CAS
165152	7/25/2017 16:35	1	-66.1526	-91.71203	adult	CAS
165152	7/27/2017 13:07	1	-65.6739	-92.45116	adult	CAS
165152	7/27/2017 13:19	1	-65.66111	-92.42454	adult	CAS
165152	7/27/2017 13:22	2	-65.66741	-92.37193	adult	CAS
165152	7/27/2017 14:11	A	-65.68082	-92.30321	adult	CAS
165152	7/27/2017 15:03	B	-65.66392	-92.33819	adult	CAS
165152	7/27/2017 15:04	A	-65.66769	-92.3823	adult	CAS
165152	7/27/2017 15:50	A	-65.65962	-92.36211	adult	CAS
165152	7/27/2017 16:23	B	-65.6546	-92.36594	adult	CAS
165152	7/29/2017 12:04	A	-66.31915	-91.95742	adult	CAS
165152	7/29/2017 12:11	B	-66.33037	-91.92813	adult	CAS
165152	7/29/2017 12:52	B	-66.31784	-91.92355	adult	CAS
165152	7/29/2017 13:26	1	-66.32403	-91.8385	adult	CAS
165152	7/29/2017 13:42	1	-66.31754	-91.79444	adult	CAS
165152	7/29/2017 14:37	A	-66.31649	-91.87071	adult	CAS
165152	7/29/2017 15:12	1	-66.33802	-91.91282	adult	CAS
165152	7/29/2017 15:21	1	-66.32773	-91.94277	adult	CAS
165152	7/31/2017 12:32	2	-66.49407	-92.28785	adult	CAS
165152	7/31/2017 12:38	2	-66.49456	-92.25779	adult	CAS
165152	7/31/2017 13:04	1	-66.5059	-92.24923	adult	CAS
165152	7/31/2017 13:38	A	-66.50983	-92.25367	adult	CAS
165152	7/31/2017 14:15	2	-66.50245	-92.26747	adult	CAS
165152	7/31/2017 14:19	2	-66.50489	-92.27076	adult	CAS
165152	7/31/2017 14:25	1	-66.51002	-92.22352	adult	CAS
165152	7/31/2017 14:45	B	-66.51138	-92.23052	adult	CAS
165152	7/31/2017 15:27	B	-66.51589	-92.24514	adult	CAS
165152	7/31/2017 15:55	A	-66.50319	-92.26398	adult	CAS
165152	7/31/2017 16:00	2	-66.47785	-92.29776	adult	CAS
165152	7/31/2017 16:09	1	-66.47985	-92.28912	adult	CAS
165152	8/2/2017 12:06	0	-66.38607	-92.63096	adult	CAS
165152	8/2/2017 12:10	0	-66.374	-92.58745	adult	CAS
165152	8/2/2017 13:16	A	-66.39056	-92.57182	adult	CAS
165152	8/2/2017 14:40	B	-66.38081	-92.58663	adult	CAS
165152	8/2/2017 14:59	A	-66.38506	-92.51928	adult	CAS
165152	8/2/2017 15:25	1	-66.39637	-92.47394	adult	CAS
165152	8/2/2017 15:35	B	-66.39662	-92.4745	adult	CAS
165152	8/2/2017 16:34	1	-66.39587	-92.46989	adult	CAS
165152	8/4/2017 13:05	2	-66.21742	-92.19671	adult	CAS
165152	8/4/2017 13:27	2	-66.20601	-92.1982	adult	CAS
165152	8/4/2017 13:54	1	-66.20942	-92.2338	adult	CAS
165152	8/4/2017 13:58	0	-66.20538	-92.20903	adult	CAS
165152	8/4/2017 14:41	B	-66.2047	-92.21041	adult	CAS
165152	8/4/2017 15:08	1	-66.19863	-92.20904	adult	CAS
165152	8/4/2017 15:35	1	-66.18615	-92.21415	adult	CAS
165152	8/4/2017 15:42	B	-66.19155	-92.21452	adult	CAS
165152	8/4/2017 16:28	B	-66.19196	-92.21308	adult	CAS
165152	8/6/2017 12:12	2	-66.27426	-91.50252	adult	CAS
165152	8/6/2017 12:26	1	-66.27648	-91.4829	adult	CAS
165152	8/6/2017 13:05	1	-66.27983	-91.53258	adult	CAS
165152	8/6/2017 13:21	B	-66.26984	-91.49814	adult	CAS
165152	8/6/2017 13:50	B	-66.29263	-91.45953	adult	CAS
165152	8/6/2017 14:05	1	-66.28228	-91.49891	adult	CAS
165152	8/6/2017 14:33	2	-66.31339	-91.46383	adult	CAS
165152	8/6/2017 14:49	B	-66.31809	-91.46447	adult	CAS
165152	8/6/2017 14:58	B	-66.32286	-91.46668	adult	CAS
165152	8/6/2017 15:44	A	-66.34858	-91.45919	adult	CAS
165152	8/6/2017 16:09	1	-66.35714	-91.41331	adult	CAS
165152	8/8/2017 12:40	1	-66.70409	-91.60819	adult	CAS
165152	8/8/2017 13:02	B	-66.70561	-91.60006	adult	CAS
165152	8/8/2017 14:13	B	-66.7293	-91.58992	adult	CAS
165152	8/8/2017 14:23	B	-66.71496	-91.60671	adult	CAS
165152	8/8/2017 14:59	1	-66.67124	-91.58516	adult	CAS
165152	8/8/2017 15:08	A	-66.6676	-91.56867	adult	CAS
165152	8/8/2017 15:53	B	-66.65693	-91.54818	adult	CAS
165152	8/9/2017 16:17	2	-66.56595	-91.42236	adult	CAS
165152	8/9/2017 16:23	2	-66.56707	-91.43409	adult	CAS
165152	8/10/2017 12:11	3	-66.42001	-90.92082	adult	CAS
165152	8/10/2017 12:16	2	-66.42005	-90.91604	adult	CAS
165152	8/10/2017 12:39	1	-66.40649	-90.8834	adult	CAS
165152	8/10/2017 13:32	2	-66.40238	-90.8728	adult	CAS
165152	8/10/2017 13:51	1	-66.3909	-90.84825	adult	CAS
165152	8/10/2017 13:53	1	-66.41701	-90.88351	adult	CAS
165152	8/10/2017 14:06	B	-66.41241	-90.80039	adult	CAS
165152	8/10/2017 14:22	A	-66.42049	-90.79991	adult	CAS
165152	8/10/2017 15:46	2	-66.40697	-90.79698	adult	CAS
165152	8/10/2017 15:57	2	-66.40083	-90.83349	adult	CAS
165152	8/11/2017 12:06	1	-66.54276	-90.62716	adult	CAS
165152	8/11/2017 12:14	B	-66.54189	-90.62456	adult	CAS
165152	8/11/2017 12:21	1	-66.55015	-90.62848	adult	CAS
165152	8/11/2017 13:12	A	-66.57273	-90.60557	adult	CAS
165152	8/12/2017 12:04	1	-66.55321	-90.2761	adult	CAS
165152	8/12/2017 13:04	B	-66.52387	-90.25037	adult	CAS
165152	8/12/2017 13:06	1	-66.52517	-90.26141	adult	CAS
165152	8/12/2017 13:34	2	-66.50333	-90.2545	adult	CAS
165152	8/12/2017 13:37	1	-66.50827	-90.24971	adult	CAS
165152	8/12/2017 14:36	B	-66.49472	-90.22263	adult	CAS
165152	8/12/2017 14:42	B	-66.49194	-90.24	adult	CAS
165152	8/12/2017 14:44	2	-66.49853	-90.18422	adult	CAS
165152	8/12/2017 15:14	1	-66.50949	-90.15982	adult	CAS
165152	8/12/2017 15:20	3	-66.47484	-90.19443	adult	CAS
165152	8/12/2017 16:19	B	-66.48405	-90.16059	adult	CAS
165152	8/12/2017 16:23	1	-66.47437	-90.22168	adult	CAS
165152	8/12/2017 16:58	B	-66.45304	-90.23022	adult	CAS
165152	8/16/2017 12:14	1	-66.39767	-90.12668	adult	CAS
165152	8/16/2017 12:39	0	-66.38406	-90.20598	adult	CAS
165152	8/16/2017 13:05	1	-66.37878	-90.17007	adult	CAS
165152	8/16/2017 13:14	B	-66.37707	-90.18953	adult	CAS
165152	8/16/2017 14:26	B	-66.38245	-90.23841	adult	CAS
165152	8/16/2017 14:51	B	-66.36609	-90.23256	adult	CAS
165152	8/16/2017 15:38	1	-66.36396	-90.25304	adult	CAS
165152	8/18/2017 13:16	A	-66.22497	-90.16634	adult	CAS
165152	8/18/2017 14:54	B	-66.16459	-90.2823	adult	CAS
165152	8/19/2017 12:12	B	-65.97913	-90.6318	adult	CAS
165152	8/19/2017 12:51	B	-65.98576	-90.57403	adult	CAS
165152	8/20/2017 12:18	A	-65.61975	-90.16165	adult	CAS
165152	8/20/2017 12:29	2	-65.60247	-90.15397	adult	CAS
165152	8/20/2017 13:26	A	-65.58095	-90.15968	adult	CAS
165152	8/20/2017 13:37	B	-65.58038	-90.16246	adult	CAS
165152	8/20/2017 13:55	B	-65.58125	-90.16042	adult	CAS
165152	8/20/2017 14:13	A	-65.57854	-90.18603	adult	CAS
165152	8/20/2017 15:10	B	-65.5701	-90.18878	adult	CAS
165152	8/20/2017 15:21	B	-65.56896	-90.18578	adult	CAS
165152	8/20/2017 15:34	A	-65.57631	-90.1692	adult	CAS
165152	8/22/2017 13:51	B	-65.49796	-90.84744	adult	CAS
165152	8/22/2017 14:34	B	-65.51568	-90.86345	adult	CAS
165152	8/22/2017 15:02	B	-65.52026	-90.8645	adult	CAS
165152	8/22/2017 15:16	B	-65.53033	-90.87186	adult	CAS
165152	8/22/2017 16:10	A	-65.53321	-90.82131	adult	CAS
165152	8/26/2017 12:29	B	-65.60212	-90.05756	adult	CAS
165152	8/26/2017 14:14	B	-65.60373	-90.05255	adult	CAS
165152	8/26/2017 14:42	B	-65.60345	-90.05514	adult	CAS
165152	8/26/2017 15:43	B	-65.60953	-90.00134	adult	CAS
165153	2/26/2017 12:09	1	-62.44484	-60.8657	adult	CAS
165153	2/26/2017 12:26	B	-62.44443	-60.86712	adult	CAS
165153	2/26/2017 12:33	B	-62.44494	-60.86757	adult	CAS
165153	2/26/2017 12:52	A	-62.45047	-60.9226	adult	CAS
165153	2/26/2017 13:11	1	-62.45106	-60.92523	adult	CAS
165153	2/26/2017 13:50	A	-62.45392	-60.96882	adult	CAS
165153	2/26/2017 14:36	1	-62.46708	-60.94734	adult	CAS
165153	2/26/2017 14:49	A	-62.47924	-60.98264	adult	CAS
165153	2/27/2017 12:28	0	-62.49625	-61.02755	adult	CAS
165153	2/27/2017 12:39	2	-62.48473	-61.05864	adult	CAS
165153	2/27/2017 13:23	B	-62.49051	-61.07312	adult	CAS
165153	2/27/2017 14:18	B	-62.51249	-60.94504	adult	CAS
165153	2/27/2017 16:00	B	-62.53354	-60.92392	adult	CAS
165153	2/28/2017 12:10	A	-62.41494	-60.75891	adult	CAS
165153	2/28/2017 13:55	A	-62.4315	-60.70114	adult	CAS
165153	2/28/2017 14:45	B	-62.44004	-60.68338	adult	CAS
165153	2/28/2017 15:27	B	-62.4188	-60.68898	adult	CAS
165153	3/1/2017 12:42	A	-62.42649	-61.01134	adult	CAS
165153	3/1/2017 13:18	1	-62.42569	-61.06325	adult	CAS
165153	3/1/2017 13:28	2	-62.42333	-61.05374	adult	CAS
165153	3/1/2017 14:26	1	-62.40986	-61.0967	adult	CAS
165153	3/1/2017 14:56	2	-62.44129	-61.11957	adult	CAS
165153	3/1/2017 15:14	B	-62.42752	-61.12299	adult	CAS
165153	3/1/2017 16:32	A	-62.42173	-61.14943	adult	CAS
165153	3/2/2017 12:44	A	-62.41501	-60.99358	adult	CAS
165153	3/2/2017 13:11	3	-62.42147	-60.99513	adult	CAS
165153	3/2/2017 14:26	B	-62.41466	-61.02658	adult	CAS
165153	3/2/2017 14:52	0	-62.44041	-61.03262	adult	CAS
165153	3/2/2017 16:04	A	-62.41883	-61.04622	adult	CAS
165153	3/2/2017 16:41	B	-62.42007	-61.0337	adult	CAS
165153	3/3/2017 12:05	2	-62.42565	-60.95361	adult	CAS
165153	3/3/2017 12:06	B	-62.42394	-60.95945	adult	CAS
165153	3/3/2017 12:19	3	-62.42907	-60.95003	adult	CAS
165153	3/3/2017 12:48	3	-62.42119	-60.97677	adult	CAS
165153	3/3/2017 13:41	B	-62.41608	-60.96818	adult	CAS
165153	3/3/2017 13:55	1	-62.4069	-60.95546	adult	CAS
165153	3/3/2017 14:28	1	-62.41628	-61.02661	adult	CAS
165153	3/3/2017 15:34	1	-62.41431	-61.02441	adult	CAS
165153	3/3/2017 16:28	B	-62.41574	-61.04897	adult	CAS
165153	3/4/2017 12:27	0	-62.45177	-60.82221	adult	CAS
165153	3/4/2017 13:19	B	-62.45333	-60.83732	adult	CAS
165153	3/4/2017 13:29	B	-62.45272	-60.83349	adult	CAS
165153	3/4/2017 14:10	2	-62.44892	-60.85974	adult	CAS
165153	3/4/2017 15:02	3	-62.43424	-60.89338	adult	CAS
165153	3/5/2017 12:09	3	-62.45477	-60.83538	adult	CAS
165153	3/5/2017 12:43	1	-62.45579	-60.85523	adult	CAS
165153	3/5/2017 12:52	2	-62.44654	-60.87962	adult	CAS
165153	3/5/2017 13:03	2	-62.4449	-60.89499	adult	CAS
165153	3/5/2017 13:43	3	-62.45257	-60.89788	adult	CAS
165153	3/5/2017 14:32	1	-62.47455	-60.90205	adult	CAS
165153	3/5/2017 15:27	A	-62.43623	-60.87772	adult	CAS
165153	3/5/2017 16:13	B	-62.43157	-60.87748	adult	CAS
165153	3/6/2017 12:22	3	-62.4368	-60.95636	adult	CAS
165153	3/6/2017 12:28	B	-62.4364	-60.95647	adult	CAS
165153	3/6/2017 12:41	B	-62.42469	-60.96363	adult	CAS
165153	3/6/2017 13:25	B	-62.43804	-60.96605	adult	CAS
165153	3/6/2017 14:01	B	-62.43854	-60.95122	adult	CAS
165153	3/6/2017 15:10	1	-62.40627	-60.8605	adult	CAS
165153	3/6/2017 15:37	A	-62.41512	-60.88649	adult	CAS
165153	3/7/2017 12:17	1	-62.46311	-60.78575	adult	CAS
165153	3/7/2017 12:23	2	-62.46001	-60.78593	adult	CAS
165153	3/7/2017 13:06	2	-62.45737	-60.80788	adult	CAS
165153	3/8/2017 12:04	B	-62.44294	-60.76543	adult	CAS
165153	3/8/2017 12:59	B	-62.39015	-60.78588	adult	CAS
165153	3/8/2017 13:40	A	-62.41652	-60.8578	adult	CAS
165153	3/8/2017 14:25	1	-62.41027	-60.85682	adult	CAS
165153	3/8/2017 14:39	1	-62.42008	-60.83873	adult	CAS
165153	3/8/2017 16:15	B	-62.41821	-60.855	adult	CAS
165153	3/9/2017 12:24	0	-62.43896	-60.8984	adult	CAS
165153	3/9/2017 12:31	2	-62.46333	-60.80664	adult	CAS
165153	3/9/2017 13:16	B	-62.46191	-60.8112	adult	CAS
165153	3/9/2017 14:07	2	-62.42123	-60.81718	adult	CAS
165153	3/9/2017 14:09	0	-62.40527	-60.84428	adult	CAS
165153	3/9/2017 15:45	2	-62.40078	-60.79835	adult	CAS
165153	3/9/2017 15:50	B	-62.39907	-60.79358	adult	CAS
165153	3/10/2017 11:59	1	-62.41969	-60.71984	adult	CAS
165153	3/10/2017 12:00	B	-62.42418	-60.73384	adult	CAS
165153	3/10/2017 12:59	B	-62.40269	-60.71912	adult	CAS
165153	3/10/2017 13:37	A	-62.40452	-60.67296	adult	CAS
165153	3/10/2017 13:43	B	-62.40396	-60.66724	adult	CAS
165153	3/10/2017 15:12	B	-62.38894	-60.62689	adult	CAS
165153	3/10/2017 15:27	B	-62.40446	-60.61447	adult	CAS
165153	3/11/2017 12:38	B	-62.43117	-60.49684	adult	CAS
165153	3/11/2017 13:03	2	-62.42602	-60.46628	adult	CAS
165153	3/11/2017 13:23	2	-62.43263	-60.47003	adult	CAS
165153	3/11/2017 14:43	A	-62.4197	-60.48733	adult	CAS
165153	3/11/2017 15:04	A	-62.40766	-60.48331	adult	CAS
165153	3/11/2017 16:20	0	-62.38381	-60.46948	adult	CAS
165153	3/11/2017 16:38	B	-62.39045	-60.47688	adult	CAS
165153	3/12/2017 12:19	0	-62.43862	-60.4866	adult	CAS
165153	3/12/2017 12:33	2	-62.45205	-60.42858	adult	CAS
165153	3/12/2017 12:59	3	-62.45608	-60.44001	adult	CAS
165153	3/12/2017 13:02	B	-62.45679	-60.44466	adult	CAS
165153	3/12/2017 13:59	B	-62.44029	-60.46756	adult	CAS
165153	3/12/2017 14:19	B	-62.45061	-60.46306	adult	CAS
165153	3/12/2017 14:48	B	-62.45442	-60.45534	adult	CAS
165153	3/12/2017 16:26	B	-62.45651	-60.44312	adult	CAS
165153	3/13/2017 11:58	B	-62.46321	-60.35819	adult	CAS
165153	3/13/2017 12:07	B	-62.46061	-60.37989	adult	CAS
165153	3/13/2017 12:45	B	-62.48234	-60.35124	adult	CAS
165153	3/13/2017 12:45	B	-62.48258	-60.34937	adult	CAS
165153	3/13/2017 13:37	B	-62.50119	-60.33567	adult	CAS
165153	3/13/2017 14:23	2	-62.5126	-60.38284	adult	CAS
165153	3/13/2017 15:20	0	-62.51218	-60.38521	adult	CAS
165153	3/14/2017 12:24	B	-62.45412	-60.32343	adult	CAS
165153	3/14/2017 14:08	B	-62.45561	-60.36286	adult	CAS
165153	3/14/2017 14:51	B	-62.38562	-60.41091	adult	CAS
165153	3/14/2017 15:44	B	-62.38572	-60.39721	adult	CAS
165153	3/14/2017 16:29	B	-62.3938	-60.37669	adult	CAS
165153	3/15/2017 12:05	2	-62.46315	-60.39182	adult	CAS
165153	3/15/2017 12:08	B	-62.46253	-60.39285	adult	CAS
165153	3/15/2017 12:25	B	-62.46044	-60.39494	adult	CAS
165153	3/15/2017 12:43	1	-62.44487	-60.46776	adult	CAS
165153	3/15/2017 12:54	B	-62.44553	-60.46885	adult	CAS
165153	3/15/2017 14:19	2	-62.4437	-60.52538	adult	CAS
165153	3/15/2017 15:26	B	-62.43781	-60.52597	adult	CAS
165153	3/16/2017 12:13	3	-62.43243	-60.64583	adult	CAS
165153	3/16/2017 12:14	2	-62.43116	-60.65453	adult	CAS
165153	3/16/2017 12:35	B	-62.42982	-60.63256	adult	CAS
165153	3/16/2017 13:21	3	-62.41567	-60.6942	adult	CAS
165153	3/16/2017 13:52	3	-62.41264	-60.64883	adult	CAS
165153	3/16/2017 14:12	1	-62.40237	-60.70453	adult	CAS
165153	3/16/2017 14:59	3	-62.39489	-60.71764	adult	CAS
165153	3/16/2017 15:29	3	-62.38478	-60.73404	adult	CAS
165153	3/17/2017 12:14	B	-62.45949	-60.78937	adult	CAS
165153	3/17/2017 12:56	3	-62.46139	-60.78451	adult	CAS
165153	3/18/2017 11:58	B	-62.39676	-60.76516	adult	CAS
165153	3/18/2017 12:45	B	-62.39883	-60.83579	adult	CAS
165153	3/18/2017 14:21	1	-62.39279	-60.85971	adult	CAS
165153	3/18/2017 14:25	B	-62.36991	-60.85296	adult	CAS
165153	3/18/2017 15:19	B	-62.38214	-60.83476	adult	CAS
165153	3/18/2017 16:01	B	-62.38068	-60.83769	adult	CAS
165153	3/18/2017 16:02	B	-62.39632	-60.82866	adult	CAS
165153	3/18/2017 16:56	B	-62.41018	-60.8479	adult	CAS
165153	3/19/2017 12:14	0	-62.45454	-60.83769	adult	CAS
165153	3/19/2017 12:17	A	-62.46048	-60.79326	adult	CAS
165153	3/19/2017 13:10	B	-62.46438	-60.80156	adult	CAS
165153	3/20/2017 12:00	B	-62.45253	-60.77992	adult	CAS
165153	3/20/2017 13:23	A	-62.43063	-60.97576	adult	CAS
165153	3/20/2017 13:39	3	-62.40768	-60.92265	adult	CAS
165153	3/20/2017 14:33	1	-62.39646	-60.93227	adult	CAS
165153	3/20/2017 16:36	B	-62.38963	-61.00295	adult	CAS
165153	3/20/2017 16:40	1	-62.41881	-60.95619	adult	CAS
165153	3/21/2017 12:54	B	-62.43247	-60.86332	adult	CAS
165153	3/21/2017 12:56	B	-62.43204	-60.85775	adult	CAS
165153	3/21/2017 13:13	2	-62.43078	-60.8683	adult	CAS
165153	3/21/2017 14:09	3	-62.42287	-60.87093	adult	CAS
165153	3/21/2017 14:33	A	-62.40391	-60.85115	adult	CAS
165153	3/21/2017 14:59	B	-62.40174	-60.90121	adult	CAS
165153	3/21/2017 16:12	1	-62.41343	-60.8462	adult	CAS
165153	3/22/2017 12:25	A	-62.37862	-60.72234	adult	CAS
165153	3/22/2017 12:43	0	-62.37029	-60.76699	adult	CAS
165153	3/22/2017 13:57	B	-62.36925	-60.76506	adult	CAS
165153	3/22/2017 14:37	B	-62.35528	-60.78319	adult	CAS
165153	3/23/2017 12:10	B	-62.43359	-60.76936	adult	CAS
165153	3/23/2017 13:31	2	-62.41527	-60.68591	adult	CAS
165153	3/23/2017 14:18	1	-62.40861	-60.69837	adult	CAS
165153	3/23/2017 16:46	B	-62.46604	-60.6217	adult	CAS
165153	3/24/2017 12:14	1	-62.4583	-60.36578	adult	CAS
165153	3/24/2017 12:18	B	-62.45975	-60.36441	adult	CAS
165153	3/24/2017 13:04	B	-62.47531	-60.46808	adult	CAS
165153	3/24/2017 13:11	B	-62.47163	-60.46583	adult	CAS
165153	3/24/2017 14:39	A	-62.41622	-60.54124	adult	CAS
165153	3/24/2017 15:41	B	-62.40463	-60.5572	adult	CAS
165153	3/25/2017 12:11	2	-62.30452	-60.53756	adult	CAS
165153	3/25/2017 12:29	2	-62.32555	-60.53678	adult	CAS
165153	3/25/2017 13:29	3	-62.30466	-60.54048	adult	CAS
165153	3/25/2017 14:09	2	-62.31553	-60.57325	adult	CAS
165153	3/25/2017 14:26	B	-62.316	-60.57384	adult	CAS
165153	3/25/2017 15:13	0	-62.31376	-60.54959	adult	CAS
165153	3/25/2017 15:45	B	-62.31019	-60.54621	adult	CAS
165153	3/26/2017 12:33	B	-61.98074	-61.07323	adult	CAS
165153	3/26/2017 13:35	B	-61.9665	-61.21559	adult	CAS
165153	3/27/2017 12:09	A	-61.72274	-62.37986	adult	CAS
165153	3/27/2017 12:54	1	-61.76636	-62.33816	adult	CAS
165153	3/27/2017 13:06	0	-61.78574	-62.36605	adult	CAS
165153	3/27/2017 14:33	A	-61.79731	-62.32214	adult	CAS
165153	3/27/2017 16:22	B	-61.85104	-62.28447	adult	CAS
165153	3/27/2017 16:57	B	-61.87892	-62.39796	adult	CAS
165153	3/28/2017 12:26	A	-62.20965	-62.25605	adult	CAS
165153	3/28/2017 14:14	B	-62.25465	-62.72223	adult	CAS
165153	3/28/2017 16:00	B	-62.42914	-62.9209	adult	CAS
165153	3/29/2017 12:06	A	-62.42352	-62.70764	adult	CAS
165153	3/29/2017 15:22	B	-62.53167	-62.91889	adult	CAS
165153	3/29/2017 15:34	A	-62.54243	-62.83128	adult	CAS
165153	3/29/2017 16:57	B	-62.6191	-62.91896	adult	CAS
165153	3/30/2017 15:12	B	-62.49284	-63.10004	adult	CAS
165153	3/31/2017 12:39	B	-62.52374	-63.10266	adult	CAS
165153	3/31/2017 14:08	B	-62.60879	-63.0729	adult	CAS
165153	3/31/2017 15:59	B	-62.82117	-63.56626	adult	CAS
165153	4/1/2017 12:10	0	-63.17554	-63.75887	adult	CAS
165153	4/1/2017 14:33	B	-63.25048	-63.84428	adult	CAS
165153	4/2/2017 13:20	B	-63.66377	-64.42472	adult	CAS
165153	4/2/2017 16:34	B	-63.68114	-64.7048	adult	CAS
165153	4/3/2017 12:07	A	-64.15032	-65.06369	adult	CAS
165153	4/3/2017 12:09	2	-64.15598	-65.07197	adult	CAS
165153	4/3/2017 12:32	B	-64.16408	-65.08456	adult	CAS
165153	4/3/2017 12:48	A	-64.1888	-65.05077	adult	CAS
165153	4/3/2017 13:47	0	-64.21739	-64.99836	adult	CAS
165153	4/3/2017 13:48	B	-64.21812	-64.99739	adult	CAS
165153	4/3/2017 14:30	B	-64.24184	-64.96942	adult	CAS
165153	4/3/2017 14:42	B	-64.25884	-64.96548	adult	CAS
165153	4/3/2017 15:28	2	-64.32135	-64.96895	adult	CAS
165153	4/4/2017 12:43	1	-64.52967	-64.34595	adult	CAS
165153	4/4/2017 13:25	2	-64.51099	-64.319	adult	CAS
165153	4/4/2017 14:01	A	-64.50969	-64.27428	adult	CAS
165153	4/4/2017 14:22	B	-64.50637	-64.27236	adult	CAS
165153	4/4/2017 15:09	0	-64.53005	-64.35546	adult	CAS
165153	4/4/2017 15:35	2	-64.48002	-64.27526	adult	CAS
165153	4/5/2017 13:08	1	-64.5426	-64.27557	adult	CAS
165153	4/5/2017 13:25	2	-64.544	-64.27683	adult	CAS
165153	4/5/2017 13:26	3	-64.54369	-64.27577	adult	CAS
165153	4/5/2017 14:48	A	-64.54144	-64.23292	adult	CAS
165153	4/5/2017 15:05	2	-64.55176	-64.26959	adult	CAS
165153	4/5/2017 16:42	B	-64.57683	-64.28607	adult	CAS
165153	4/6/2017 11:58	B	-64.60133	-64.25647	adult	CAS
165153	4/6/2017 12:41	1	-64.59644	-64.28416	adult	CAS
165153	4/6/2017 12:55	3	-64.59513	-64.26062	adult	CAS
165153	4/6/2017 13:46	B	-64.59302	-64.27422	adult	CAS
165153	4/6/2017 14:24	B	-64.56437	-64.27003	adult	CAS
165153	4/6/2017 16:11	1	-64.51383	-64.34247	adult	CAS
165153	4/6/2017 16:12	1	-64.51741	-64.40559	adult	CAS
165153	4/7/2017 13:22	A	-64.52143	-64.36744	adult	CAS
165153	4/7/2017 14:06	A	-64.50712	-64.32359	adult	CAS
165153	4/8/2017 12:12	B	-64.53427	-64.2957	adult	CAS
165153	4/8/2017 12:47	B	-64.51812	-64.29336	adult	CAS
165153	4/8/2017 12:59	B	-64.51133	-64.25611	adult	CAS
165153	4/8/2017 15:12	B	-64.42597	-64.23168	adult	CAS
165153	4/8/2017 15:26	B	-64.4259	-64.23336	adult	CAS
165153	4/8/2017 16:47	B	-64.43289	-64.17575	adult	CAS
165153	4/9/2017 13:23	B	-64.53159	-64.29878	adult	CAS
165153	4/9/2017 14:23	B	-64.52493	-64.2835	adult	CAS
165153	4/9/2017 15:10	B	-64.48959	-64.40448	adult	CAS
165153	4/9/2017 16:16	B	-64.48822	-64.68791	adult	CAS
165153	4/10/2017 12:29	B	-64.72856	-66.31869	adult	CAS
165153	4/10/2017 12:59	B	-64.75047	-66.36742	adult	CAS
165153	4/10/2017 12:59	B	-64.75184	-66.35477	adult	CAS
165153	4/10/2017 14:02	B	-64.76365	-66.4103	adult	CAS
165153	4/10/2017 14:07	B	-64.76313	-66.40446	adult	CAS
165153	4/10/2017 14:09	B	-64.78002	-66.39335	adult	CAS
165153	4/11/2017 12:15	2	-65.4125	-67.52909	adult	CAS
165153	4/11/2017 12:36	B	-65.41209	-67.52934	adult	CAS
165153	4/11/2017 12:42	1	-65.41311	-67.52806	adult	CAS
165153	4/11/2017 13:38	1	-65.40789	-67.56063	adult	CAS
165153	4/11/2017 13:39	A	-65.40904	-67.56775	adult	CAS
165153	4/11/2017 14:24	1	-65.40434	-67.58665	adult	CAS
165153	4/11/2017 15:15	B	-65.40108	-67.60611	adult	CAS
165153	4/11/2017 15:17	1	-65.41822	-67.60805	adult	CAS
165153	4/11/2017 16:08	0	-65.40925	-67.62275	adult	CAS
165153	4/12/2017 12:02	0	-65.73026	-68.63907	adult	CAS
165153	4/12/2017 12:10	1	-65.73537	-68.66013	adult	CAS
165153	4/12/2017 12:21	2	-65.74841	-68.66503	adult	CAS
165153	4/12/2017 13:09	2	-65.73442	-68.63877	adult	CAS
165153	4/12/2017 13:18	1	-65.74351	-68.67658	adult	CAS
165153	4/12/2017 14:05	2	-65.74588	-68.68577	adult	CAS
165153	4/13/2017 12:05	1	-66.04505	-70.24146	adult	CAS
165153	4/13/2017 12:38	B	-66.06059	-70.23611	adult	CAS
165153	4/13/2017 13:25	B	-66.07761	-70.23701	adult	CAS
165153	4/13/2017 13:34	0	-66.08602	-70.26529	adult	CAS
165153	4/13/2017 13:41	3	-66.09068	-70.27839	adult	CAS
165153	4/13/2017 14:17	1	-66.09325	-70.28403	adult	CAS
165153	4/13/2017 15:59	A	-66.11843	-70.28218	adult	CAS
165153	4/14/2017 13:22	0	-66.18897	-72.28432	adult	CAS
165153	4/14/2017 14:21	0	-66.16345	-72.47453	adult	CAS
165153	4/14/2017 14:59	2	-66.14706	-72.41542	adult	CAS
165153	4/14/2017 15:24	2	-66.14202	-72.39239	adult	CAS
165153	4/15/2017 12:13	A	-66.14267	-74.30203	adult	CAS
165153	4/15/2017 12:34	A	-66.16702	-74.2331	adult	CAS
[truncated: 15,629 more rows]
